# Supplementary material for: Long-term platinum-based drug accumulation in cancer-associated fibroblasts promotes colorectal cancer progression and resistance to therapy
Source: Nat Commun. 2023 Feb 10;14:746. doi: 10.1038/s41467-023-36334-1 (PMC9918738; doi:10.1038/s41467-023-36334-1)
Supplement: Supplementary file 4 — Supplementary Data 1 [file 41467_2023_36334_MOESM4_ESM.xlsx]

## Sheet: Hoja1
Fib-TBRS	SASP-S	aFib-RS	SenRS	FAP (+) aFib-RS	FAP (+) Fib-TBRS	FAP (-) aFib-RS	FAP (-) Fib-TBRS	FAP (+) SASP-S	FAP (-) SASP-S
1438_at	1554319_at	1552546_a_at	1552473_at	1555778_a_at	1553768_a_at	1552546_a_at	1438_at	201069_at	1554319_at
1552277_a_at	1554741_s_at	1552648_a_at	1552474_a_at	1559400_s_at	1554420_at	1552648_a_at	1552277_a_at	202685_s_at	1554741_s_at
1552301_a_at	1555102_at	1552721_a_at	1553179_at	201341_at	1554523_a_at	1552721_a_at	1552301_a_at	202686_s_at	1555102_at
1552302_at	1555103_s_at	1552738_a_at	1553180_at	201525_at	1554819_a_at	1552738_a_at	1552302_at	203167_at	1555103_s_at
1552303_a_at	1555950_a_at	1552739_s_at	1554420_at	201981_at	1554966_a_at	1552739_s_at	1552303_a_at	203851_at	1555950_a_at
1552423_at	1556107_at	1554033_at	1554510_s_at	201982_s_at	1555809_at	1554033_at	1552423_at	204470_at	1556107_at
1552491_at	1556567_at	1554034_a_at	1554918_a_at	202075_s_at	1558199_at	1554034_a_at	1552491_at	204472_at	1556567_at
1552562_at	1557113_at	1554576_a_at	1554980_a_at	203699_s_at	1558828_s_at	1554576_a_at	1552562_at	204475_at	1557113_at
1552568_at	1558397_at	1554696_s_at	1555037_a_at	203700_s_at	1561394_s_at	1554696_s_at	1552568_at	204926_at	1558397_at
1552569_a_at	1560339_s_at	1554812_at	1555039_a_at	204475_at	200897_s_at	1554812_at	1552569_a_at	205648_at	1560339_s_at
1552615_at	1565483_at	1554816_at	1555788_a_at	204619_s_at	200906_s_at	1554816_at	1552615_at	205828_at	1565483_at
1552616_a_at	1565484_x_at	1555766_a_at	1555878_at	204620_s_at	200907_s_at	1555766_a_at	1552616_a_at	209961_s_at	1565484_x_at
1552629_a_at	1566678_at	1555778_a_at	1556088_at	204719_at	200974_at	1556194_a_at	1552629_a_at	210367_s_at	1566678_at
1552705_at	1569052_at	1556194_a_at	1558719_s_at	205479_s_at	201147_s_at	1556209_at	1552705_at	210511_s_at	1569052_at
1552708_a_at	1569583_at	1556209_at	1558954_at	205991_s_at	201148_s_at	1557415_s_at	1552708_a_at	215101_s_at	1569583_at
1552721_a_at	201005_at	1557415_s_at	1560264_at	206805_at	201149_s_at	1557948_at	1552721_a_at	224560_at	201005_at
1552922_at	201069_at	1557948_at	1560464_at	206924_at	201150_s_at	1558682_at	1552922_at	227140_at	201328_at
1552925_at	201328_at	1558682_at	1562321_at	210809_s_at	201261_x_at	1558683_a_at	1552925_at	231579_s_at	201329_s_at
1553140_at	201329_s_at	1558683_a_at	1564301_a_at	211215_x_at	201262_s_at	1559214_at	1553140_at		201392_s_at
1553174_at	201392_s_at	1559214_at	1568834_s_at	211571_s_at	201341_at	1559469_s_at	1553174_at		201393_s_at
1553219_a_at	201393_s_at	1559400_s_at	1569852_at	211668_s_at	201615_x_at	1560100_at	1553219_a_at		201414_s_at
1553224_at	201414_s_at	1559469_s_at	200026_at	212190_at	201616_s_at	1560469_at	1553224_at		201464_x_at
1553315_at	201464_x_at	1560100_at	200027_at	215646_s_at	201617_x_at	1560821_at	1553315_at		201465_s_at
1553559_at	201465_s_at	1560469_at	200061_s_at	219964_at	201645_at	1561633_at	1553559_at		201466_s_at
1553647_at	201466_s_at	1560821_at	200078_s_at	220301_at	201957_at	1563030_at	1553647_at		201925_s_at
1553672_at	201925_s_at	1561633_at	200096_s_at	221731_x_at	201958_s_at	1565778_at	1553672_at		201926_s_at
1553673_at	201926_s_at	1563030_at	200628_s_at	222240_s_at	202191_s_at	1567224_at	1553673_at		201983_s_at
1553702_at	201983_s_at	1565778_at	200629_at	224940_s_at	202192_s_at	1568287_at	1553702_at		201984_s_at
1553721_at	201984_s_at	1567224_at	200690_at	225681_at	202237_at	1568834_s_at	1553721_at		202476_s_at
1553722_s_at	202476_s_at	1568287_at	200691_s_at	225975_at	202238_s_at	1569512_at	1553722_s_at		202477_s_at
1553768_a_at	202477_s_at	1568834_s_at	200692_s_at	225977_at	202274_at	1569852_at	1553938_a_at		202627_s_at
1553938_a_at	202627_s_at	1569512_at	200736_s_at	226695_at	202555_s_at	200687_s_at	1553962_s_at		202628_s_at
1553962_s_at	202628_s_at	1569852_at	200790_at	226769_at	202619_s_at	200688_at	1554008_at		202637_s_at
1554008_at	202637_s_at	200687_s_at	200823_x_at	228128_x_at	202620_s_at	200951_s_at	1554038_at		202638_s_at
1554038_at	202638_s_at	200688_at	200924_s_at	229331_at	202949_s_at	200952_s_at	1554044_a_at		202718_at
1554044_a_at	202685_s_at	200951_s_at	200951_s_at	230723_at	202952_s_at	200953_s_at	1554074_s_at		203084_at
1554074_s_at	202686_s_at	200952_s_at	200952_s_at	232674_at	203417_at	201202_at	1554082_a_at		203085_s_at
1554082_a_at	202718_at	200953_s_at	200953_s_at	233141_s_at	203504_s_at	201235_s_at	1554084_a_at		203474_at
1554084_a_at	203084_at	201202_at	201060_x_at	236044_at	203699_s_at	201236_s_at	1554155_at		204220_at
1554155_at	203085_s_at	201235_s_at	201061_s_at	238852_at	203700_s_at	201286_at	1554283_at		204421_s_at
1554283_at	203167_at	201236_s_at	201145_at		203935_at	201287_s_at	1554325_at		204422_s_at
1554325_at	203474_at	201286_at	201172_x_at		204083_s_at	201340_s_at	1554333_at		204633_s_at
1554333_at	203851_at	201287_s_at	201193_at		204135_at	201601_x_at	1554334_a_at		204635_at
1554334_a_at	204220_at	201340_s_at	201202_at		204298_s_at	201693_s_at	1554339_a_at		204780_s_at
1554339_a_at	204421_s_at	201341_at	201471_s_at		204384_at	201694_s_at	1554414_a_at		204781_s_at
1554414_a_at	204422_s_at	201525_at	201475_x_at		204472_at	201939_at	1554433_a_at		204932_at
1554420_at	204470_at	201601_x_at	201577_at		204533_at	202146_at	1554441_a_at		204933_s_at
1554433_a_at	204472_at	201693_s_at	201640_x_at		204619_s_at	202147_s_at	1554445_at		204949_at
1554441_a_at	204475_at	201694_s_at	201761_at		204620_s_at	202241_at	1554473_at		205032_at
1554445_at	204633_s_at	201939_at	201870_at		204682_at	202384_s_at	1554508_at		205067_at
1554473_at	204635_at	201981_at	202014_at		204686_at	202385_s_at	1554522_at		205077_s_at
1554508_at	204780_s_at	201982_s_at	202146_at		204715_at	202411_at	1554637_a_at		205078_at
1554522_at	204781_s_at	202075_s_at	202147_s_at		204879_at	202565_s_at	1554691_a_at		205114_s_at
1554523_a_at	204926_at	202146_at	202147_s_at		204926_at	202566_s_at	1554701_a_at		205141_at
1554637_a_at	204932_at	202147_s_at	202284_s_at		204948_s_at	202589_at	1554702_at		205158_at
1554691_a_at	204933_s_at	202147_s_at	202672_s_at		205100_at	202718_at	1554717_a_at		205159_at
1554701_a_at	204949_at	202241_at	202787_s_at		205206_at	202726_at	1554728_at		205207_at
1554702_at	205032_at	202384_s_at	202788_at		205648_at	202863_at	1554780_a_at		205239_at
1554717_a_at	205067_at	202385_s_at	202847_at		205713_s_at	202864_s_at	1554795_a_at		205289_at
1554728_at	205077_s_at	202411_at	203054_s_at		205729_at	202871_at	1554797_at		205290_s_at
1554780_a_at	205078_at	202565_s_at	203196_at		205990_s_at	202935_s_at	1554822_at		205302_at
1554795_a_at	205114_s_at	202566_s_at	203405_at		206025_s_at	202936_s_at	1554873_at		205680_at
1554797_at	205141_at	202589_at	203455_s_at		206026_s_at	203393_at	1554886_a_at		205767_at
1554819_a_at	205158_at	202718_at	203725_at		206116_s_at	203394_s_at	1554965_at		205782_at
1554822_at	205159_at	202726_at	204168_at		206117_at	203395_s_at	1554980_a_at		205874_at
1554873_at	205207_at	202863_at	204221_x_at		206227_at	203409_at	1555068_at		205992_s_at
1554886_a_at	205239_at	202864_s_at	204222_s_at		206924_at	203499_at	1555114_at		206176_at
1554965_at	205289_at	202871_at	204285_s_at		206932_at	203788_s_at	1555136_at		206237_s_at
1554966_a_at	205290_s_at	202935_s_at	204286_s_at		207172_s_at	203789_s_at	1555137_a_at		206343_s_at
1554980_a_at	205302_at	202936_s_at	204326_x_at		207173_x_at	203821_at	1555139_a_at		206407_s_at
1555068_at	205648_at	203393_at	204385_at		207390_s_at	204011_at	1555164_at		206693_at
1555114_at	205680_at	203394_s_at	204421_s_at		207704_s_at	204060_s_at	1555183_at		207354_at
1555136_at	205767_at	203395_s_at	204422_s_at		209291_at	204061_at	1555185_x_at		207388_s_at
1555137_a_at	205782_at	203409_at	204475_at		209305_s_at	204142_at	1555233_at		207533_at
1555139_a_at	205828_at	203499_at	204998_s_at		209427_at	204143_s_at	1555234_a_at		207844_at
1555164_at	205874_at	203699_s_at	204999_s_at		209621_s_at	204234_s_at	1555262_a_at		208075_s_at
1555183_at	205992_s_at	203700_s_at	205047_s_at		209908_s_at	204385_at	1555306_a_at		208230_s_at
1555185_x_at	206176_at	203788_s_at	205354_at		209928_s_at	204415_at	1555388_s_at		208231_at
1555233_at	206237_s_at	203789_s_at	205479_s_at		210329_s_at	204420_at	1555420_a_at		208241_at
1555234_a_at	206343_s_at	203821_at	205483_s_at		210495_x_at	204439_at	1555433_at		208981_at
1555262_a_at	206407_s_at	204011_at	205827_at		210511_s_at	204567_s_at	1555434_a_at		208982_at
1555306_a_at	206693_at	204060_s_at	205828_at		210872_x_at	204595_s_at	1555435_at		208983_s_at
1555388_s_at	207354_at	204060_s_at	205960_at		210986_s_at	204596_s_at	1555436_a_at		209540_at
1555420_a_at	207388_s_at	204061_at	206172_at		210987_x_at	204597_x_at	1555444_a_at		209541_at
1555433_at	207533_at	204061_at	206421_s_at		211067_s_at	204602_at	1555468_at		209542_x_at
1555434_a_at	207844_at	204142_at	206569_at		211215_x_at	204795_at	1555480_a_at		209946_at
1555435_at	208075_s_at	204143_s_at	206584_at		211571_s_at	205020_s_at	1555483_x_at		209960_at
1555436_a_at	208230_s_at	204234_s_at	206665_s_at		211719_x_at	205032_at	1555486_a_at		210118_s_at
1555444_a_at	208231_at	204385_at	206688_s_at		212077_at	205082_s_at	1555594_a_at		210141_s_at
1555468_at	208241_at	204415_at	207528_s_at		212190_at	205083_at	1555598_a_at		210229_s_at
1555480_a_at	208981_at	204420_at	208490_x_at		212464_s_at	205117_at	1555705_a_at		210512_s_at
1555483_x_at	208982_at	204439_at	208490_x_at		212670_at	205157_s_at	1555740_a_at		210513_s_at
1555486_a_at	208983_s_at	204475_at	208523_x_at		213125_at	205211_s_at	1555741_at		210755_at
1555594_a_at	209540_at	204567_s_at	208523_x_at		213425_at	205254_x_at	1555833_a_at		210845_s_at
1555598_a_at	209541_at	204595_s_at	208527_x_at		213429_at	205255_x_at	1555841_at		210984_x_at
1555705_a_at	209542_x_at	204596_s_at	208527_x_at		213640_s_at	205266_at	1555875_at		210997_at
1555740_a_at	209946_at	204597_x_at	208579_x_at		213790_at	205289_at	1555876_at		210998_s_at
1555741_at	209960_at	204602_at	208581_x_at		213905_x_at	205290_s_at	1555976_s_at		211527_x_at
1555809_at	209961_s_at	204619_s_at	208813_at		213942_at	205303_at	1555977_at		211550_at
1555833_a_at	210118_s_at	204620_s_at	208814_at		214454_at	205304_s_at	1555978_s_at		211577_s_at
1555841_at	210141_s_at	204719_at	208815_x_at		214535_s_at	205376_at	1556009_at		211607_x_at
1555875_at	210229_s_at	204795_at	208858_s_at		214587_at	205386_s_at	1556030_at		211924_s_at
1555876_at	210367_s_at	205020_s_at	208906_at		215116_s_at	205389_s_at	1556038_at		212171_x_at
1555976_s_at	210511_s_at	205032_at	208937_s_at		215198_s_at	205390_s_at	1556039_s_at		214038_at
1555977_at	210512_s_at	205082_s_at	209075_s_at		215199_at	205391_x_at	1556066_at		214866_at
1555978_s_at	210513_s_at	205083_at	209093_s_at		215446_s_at	205449_at	1556067_a_at		214974_x_at
1556009_at	210755_at	205117_at	209122_at		215646_s_at	205543_at	1556088_at		215485_s_at
1556030_at	210845_s_at	205157_s_at	209230_s_at		216005_at	205647_at	1556128_a_at		215719_x_at
1556038_at	210984_x_at	205211_s_at	209248_at		216269_s_at	205741_s_at	1556204_a_at		216252_x_at
1556039_s_at	210997_at	205254_x_at	209249_s_at		216442_x_at	206030_at	1556328_at		216598_s_at
1556066_at	210998_s_at	205255_x_at	209383_at		218718_at	206074_s_at	1556329_a_at		217371_s_at
1556067_a_at	211527_x_at	205266_at	209383_at		219087_at	206164_at	1556377_s_at		217871_s_at
1556088_at	211550_at	205289_at	209667_at		219167_at	206165_s_at	1556583_a_at		219766_at
1556128_a_at	211577_s_at	205290_s_at	209668_x_at		219179_at	206166_s_at	1556607_at		221577_x_at
1556204_a_at	211607_x_at	205303_at	209911_x_at		220002_at	206222_at	1556608_a_at		223710_at
1556328_at	211924_s_at	205304_s_at	209911_x_at		220326_s_at	206237_s_at	1556627_at		224999_at
1556329_a_at	212171_x_at	205376_at	209911_x_at		220407_s_at	206246_at	1556773_at		227314_at
1556377_s_at	214038_at	205386_s_at	209921_at		220511_s_at	206298_at	1556873_at		233820_at
1556583_a_at	214866_at	205389_s_at	210589_s_at		221246_x_at	206343_s_at	1556874_a_at		244001_at
1556607_at	214974_x_at	205390_s_at	210592_s_at		221541_at	206381_at	1556950_s_at		244842_x_at
1556608_a_at	215101_s_at	205391_x_at	210609_s_at		221719_s_at	206408_at	1557049_at		39402_at
1556627_at	215485_s_at	205449_at	210662_at		221731_x_at	206432_at	1557112_a_at
1556773_at	215719_x_at	205479_s_at	210663_s_at		221748_s_at	206501_x_at	1557248_at
1556873_at	216252_x_at	205543_at	210788_s_at		221898_at	206693_at	1557347_at
1556874_a_at	216598_s_at	205647_at	211015_s_at		222719_s_at	206791_s_at	1557458_s_at
1556950_s_at	217371_s_at	205741_s_at	211016_x_at		223276_at	206792_x_at	1557470_at
1557049_at	217871_s_at	205991_s_at	211136_s_at		223690_at	206926_s_at	1557553_at
1557112_a_at	219766_at	206030_at	211668_s_at		224325_at	207012_at	1557560_at
1557248_at	221577_x_at	206074_s_at	212047_s_at		224396_s_at	207013_s_at	1557918_s_at
1557347_at	223710_at	206164_at	212190_at		224823_at	207017_at	1558066_s_at
1557458_s_at	224560_at	206165_s_at	212312_at		225681_at	207018_s_at	1558111_at
1557470_at	224999_at	206166_s_at	213112_s_at		225720_at	207087_x_at	1558163_at
1557553_at	227140_at	206222_at	213427_at		225721_at	207131_x_at	1558164_s_at
1557560_at	227314_at	206222_at	213509_x_at		225894_at	207147_at	1558173_a_at
1557918_s_at	231579_s_at	206237_s_at	213671_s_at		225895_at	207426_s_at	1558251_a_at
1558066_s_at	233820_at	206246_at	213672_at		226237_at	207505_at	1558253_x_at
1558111_at	244001_at	206298_at	213969_x_at		226311_at	207655_s_at	1558292_s_at
1558163_at	244842_x_at	206343_s_at	213988_s_at		226609_at	207761_s_at	1558340_at
1558164_s_at	39402_at	206381_at	214085_x_at		226621_at	207813_s_at	1558342_x_at
1558173_a_at		206408_at	214150_x_at		226658_at	208025_s_at	1558356_at
1558199_at		206432_at	214455_at		226756_at	208166_at	1558426_x_at
1558251_a_at		206501_x_at	215037_s_at		226777_at	208167_s_at	1558517_s_at
1558253_x_at		206693_at	215071_s_at		227140_at	208230_s_at	1558532_at
1558292_s_at		206791_s_at	215440_s_at		227183_at	208231_at	1558719_s_at
1558340_at		206792_x_at	215779_s_at		227397_at	208240_s_at	1558773_s_at
1558342_x_at		206805_at	215779_s_at		227405_s_at	208241_at	1558839_at
1558356_at		206924_at	216962_at		227883_at	208284_x_at	1558867_at
1558426_x_at		206926_s_at	217388_s_at		228602_at	208337_s_at	1558868_a_at
1558517_s_at		207012_at	217678_at		229521_at	208343_s_at	1558996_at
1558532_at		207013_s_at	217996_at		230218_at	208352_x_at	1559108_at
1558719_s_at		207017_at	217997_at		231987_at	208353_x_at	1559109_a_at
1558773_s_at		207018_s_at	217998_at		235518_at	208430_s_at	1559126_at
1558828_s_at		207087_x_at	217999_s_at		235629_at	208434_at	1559127_x_at
1558839_at		207131_x_at	218000_s_at		235887_at	208475_at	1559222_at
1558867_at		207147_at	218145_at		236044_at	208476_s_at	1559256_at
1558868_a_at		207426_s_at	218159_at		236179_at	208478_s_at	1559257_a_at
1558996_at		207505_at	218182_s_at		238447_at	208600_s_at	1559624_at
1559108_at		207655_s_at	218288_s_at		238617_at	208891_at	1559716_at
1559109_a_at		207761_s_at	218511_s_at		239336_at	208892_s_at	1560317_s_at
1559126_at		207813_s_at	218634_at		239582_at	208893_s_at	1560359_at
1559127_x_at		208025_s_at	218651_s_at		239769_at	209375_at	1560477_a_at
1559222_at		208166_at	218999_at		241780_at	209383_at	1560706_at
1559256_at		208167_s_at	219061_s_at		243409_at	209462_at	1560715_at
1559257_a_at		208230_s_at	219334_s_at		35436_at	209626_s_at	1561207_at
1559624_at		208231_at	219582_at		47550_at	209627_s_at	1561393_at
1559716_at		208240_s_at	220892_s_at		58780_s_at	209693_at	1561614_at
1560317_s_at		208241_at	220936_s_at			209703_x_at	1561615_s_at
1560359_at		208284_x_at	221009_s_at			209732_at	1561886_a_at
1560477_a_at		208337_s_at	221036_s_at			209911_x_at	1562256_at
1560706_at		208343_s_at	221323_at			209919_x_at	1562257_x_at
1560715_at		208352_x_at	221577_x_at			210091_s_at	1562415_a_at
1561207_at		208353_x_at	222067_x_at			210174_at	1562416_at
1561393_at		208430_s_at	222549_at			210218_s_at	1562462_at
1561394_s_at		208434_at	222577_at			210349_at	1562712_at
1561614_at		208475_at	222653_at			210457_x_at	1562770_at
1561615_s_at		208476_s_at	222872_x_at			210484_s_at	1562981_at
1561886_a_at		208478_s_at	223062_s_at			210611_s_at	1563466_at
1562256_at		208600_s_at	223299_at			210630_s_at	1563513_at
1562257_x_at		208891_at	223333_s_at			210662_at	1564301_a_at
1562415_a_at		208892_s_at	223342_at			210663_s_at	1564651_at
1562416_at		208893_s_at	223795_at			210692_s_at	1564985_a_at
1562462_at		209375_at	224301_x_at			210736_x_at	1565306_a_at
1562712_at		209383_at	224367_at			210819_x_at	1565339_at
1562770_at		209383_at	224415_s_at			210985_s_at	1565358_at
1562981_at		209462_at	224610_at			211113_s_at	1565602_at
1563466_at		209626_s_at	224660_at			211163_s_at	1565699_at
1563513_at		209627_s_at	224661_at			211417_x_at	1566210_at
1564301_a_at		209693_at	225207_at			211493_x_at	1567107_s_at
1564651_at		209703_x_at	225245_x_at			211603_s_at	1568191_at
1564985_a_at		209732_at	225252_at			211660_at	1568618_a_at
1565306_a_at		209911_x_at	225842_at			211771_s_at	1568743_at
1565339_at		209919_x_at	225912_at			211818_s_at	1568770_at
1565358_at		210091_s_at	226136_at			211832_s_at	1568840_at
1565602_at		210174_at	226142_at			211833_s_at	1569020_at
1565699_at		210218_s_at	226358_at			211899_s_at	1569073_x_at
1566210_at		210349_at	226810_at			211904_x_at	1569269_s_at
1567107_s_at		210457_x_at	226851_at			212093_s_at	1569310_at
1568191_at		210484_s_at	227522_at			212095_s_at	1569349_at
1568618_a_at		210484_s_at	227862_at			212096_s_at	1569380_a_at
1568743_at		210611_s_at	228183_s_at			212185_x_at	1569448_at
1568770_at		210630_s_at	228213_at			212236_x_at	1569470_a_at
1568840_at		210662_at	228274_at			212556_at	1569590_at
1569020_at		210663_s_at	228645_at			213038_at	1569796_s_at
1569073_x_at		210692_s_at	229331_at			213110_s_at	1569861_at
1569269_s_at		210736_x_at	230048_at			213113_s_at	1569881_at
1569310_at		210809_s_at	230174_at			213497_at	1569956_at
1569349_at		210819_x_at	230723_at			213645_at	1570007_at
1569380_a_at		210985_s_at	230938_x_at			213906_at	1570078_a_at
1569448_at		211113_s_at	230995_at			214022_s_at	1570279_at
1569470_a_at		211163_s_at	231228_at			214059_at	1570351_at
1569590_at		211163_s_at	232200_at			214138_at	1570644_at
1569796_s_at		211215_x_at	233085_s_at			214453_s_at	200050_at
1569861_at		211417_x_at	234976_x_at			214511_x_at	200083_at
1569881_at		211493_x_at	235530_at			214981_at	200606_at
1569956_at		211571_s_at	235534_at			215407_s_at	200644_at
1570007_at		211603_s_at	235676_at			215603_x_at	200796_s_at
1570078_a_at		211660_at	236332_at			215685_s_at	200797_s_at
1570279_at		211668_s_at	236527_at			215785_s_at	200798_x_at
1570351_at		211771_s_at	236565_s_at			216486_x_at	200806_s_at
1570644_at		211818_s_at	236599_at			216950_s_at	200807_s_at
200050_at		211832_s_at	237818_at			216994_s_at	200825_s_at
200083_at		211833_s_at	238469_at			217053_x_at	200848_at
200606_at		211899_s_at	239004_at			217061_s_at	200849_s_at
200644_at		211904_x_at	239203_at			217373_x_at	200850_s_at
200796_s_at		212093_s_at	241840_at			217388_s_at	200870_at
200797_s_at		212095_s_at	242568_s_at			217528_at	200965_s_at
200798_x_at		212096_s_at	242993_at			217542_at	200989_at
200806_s_at		212185_x_at	243928_s_at			217634_at	201082_s_at
200807_s_at		212190_at	244053_at			217684_at	201107_s_at
200825_s_at		212236_x_at	244234_at			217690_at	201108_s_at
200848_at		212556_at	244721_at			217875_s_at	201109_s_at
200849_s_at		213038_at	244804_at			217996_at	201110_s_at
200850_s_at		213110_s_at	244865_at			217997_at	201127_s_at
200870_at		213113_s_at	37028_at			217998_at	201128_s_at
200897_s_at		213497_at				217999_s_at	201129_at
200906_s_at		213645_at				218000_s_at	201151_s_at
200907_s_at		213906_at				218096_at	201152_s_at
200965_s_at		214022_s_at				218182_s_at	201153_s_at
200974_at		214059_at				218211_s_at	201162_at
200989_at		214138_at				218288_s_at	201163_s_at
201082_s_at		214453_s_at				218346_s_at	201169_s_at
201107_s_at		214511_x_at				218403_at	201170_s_at
201108_s_at		214981_at				218653_at	201195_s_at
201109_s_at		215407_s_at				219099_at	201277_s_at
201110_s_at		215603_x_at				219257_s_at	201293_x_at
201127_s_at		215646_s_at				219582_at	201309_x_at
201128_s_at		215685_s_at				219632_s_at	201310_s_at
201129_at		215785_s_at				219638_at	201318_s_at
201147_s_at		216486_x_at				219655_at	201340_s_at
201148_s_at		216950_s_at				219676_at	201349_at
201149_s_at		216994_s_at				219682_s_at	201362_at
201150_s_at		217053_x_at				219712_s_at	201363_s_at
201151_s_at		217061_s_at				219746_at	201416_at
201152_s_at		217373_x_at				219815_at	201417_at
201153_s_at		217388_s_at				219863_at	201418_s_at
201162_at		217528_at				219911_s_at	201430_s_at
201163_s_at		217542_at				219917_at	201431_s_at
201169_s_at		217634_at				219938_s_at	201473_at
201170_s_at		217684_at				220088_at	201547_at
201195_s_at		217690_at				220266_s_at	201548_s_at
201261_x_at		217875_s_at				220320_at	201549_x_at
201262_s_at		217996_at				220473_s_at	201564_s_at
201277_s_at		217997_at				220631_at	201582_at
201293_x_at		217998_at				220756_s_at	201583_s_at
201309_x_at		217999_s_at				220794_at	201631_s_at
201310_s_at		218000_s_at				220816_at	201651_s_at
201318_s_at		218096_at				220999_s_at	201693_s_at
201340_s_at		218182_s_at				221009_s_at	201694_s_at
201341_at		218211_s_at				221211_s_at	201695_s_at
201349_at		218288_s_at				221258_s_at	201701_s_at
201362_at		218346_s_at				221282_x_at	201722_s_at
201363_s_at		218403_at				221399_at	201723_s_at
201416_at		218653_at				221577_x_at	201724_s_at
201417_at		219099_at				221634_at	201739_at
201418_s_at		219257_s_at				221680_s_at	201761_at
201430_s_at		219582_at				221841_s_at	201768_s_at
201431_s_at		219632_s_at				221884_at	201769_at
201473_at		219638_at				221910_at	201829_at
201547_at		219655_at				221911_at	201830_s_at
201548_s_at		219676_at				222067_x_at	201841_s_at
201549_x_at		219682_s_at				222449_at	201844_s_at
201564_s_at		219712_s_at				222450_at	201845_s_at
201582_at		219746_at				222549_at	201846_s_at
201583_s_at		219815_at				222577_at	201861_s_at
201615_x_at		219863_at				222705_s_at	201862_s_at
201616_s_at		219911_s_at				222917_s_at	201882_x_at
201617_x_at		219917_at				223195_s_at	201883_s_at
201631_s_at		219938_s_at				223196_s_at	201920_at
201645_at		219964_at				223333_s_at	201945_at
201651_s_at		220088_at				223342_at	201948_at
201693_s_at		220266_s_at				223525_at	201968_s_at
201694_s_at		220301_at				223553_s_at	202132_at
201695_s_at		220320_at				223614_at	202133_at
201701_s_at		220473_s_at				223878_at	202134_s_at
201722_s_at		220631_at				224225_s_at	202149_at
201723_s_at		220756_s_at				224538_s_at	202150_s_at
201724_s_at		220794_at				224569_s_at	202193_at
201739_at		220816_at				224570_s_at	202197_at
201761_at		220999_s_at				224571_at	202198_s_at
201768_s_at		221009_s_at				224572_s_at	202202_s_at
201769_at		221211_s_at				224724_at	202234_s_at
201829_at		221258_s_at				224941_at	202235_at
201830_s_at		221282_x_at				224942_at	202236_s_at
201841_s_at		221399_at				224964_s_at	202241_at
201844_s_at		221577_x_at				224965_at	202254_at
201845_s_at		221634_at				225056_at	202255_s_at
201846_s_at		221680_s_at				225160_x_at	202269_x_at
201861_s_at		221731_x_at				225163_at	202270_at
201862_s_at		221841_s_at				225167_at	202291_s_at
201882_x_at		221884_at				225168_at	202367_at
201883_s_at		221910_at				225544_at	202370_s_at
201920_at		221911_at				225734_at	202393_s_at
201945_at		222067_x_at				225736_at	202400_s_at
201948_at		222240_s_at				225737_s_at	202401_s_at
201957_at		222449_at				225834_at	202443_x_at
201958_s_at		222450_at				225842_at	202445_s_at
201968_s_at		222549_at				226122_at	202458_at
202132_at		222577_at				226245_at	202464_s_at
202133_at		222705_s_at				226246_at	202514_at
202134_s_at		222917_s_at				226388_at	202515_at
202149_at		223195_s_at				226420_at	202516_s_at
202150_s_at		223196_s_at				226810_at	202519_at
202191_s_at		223333_s_at				227019_at	202531_at
202192_s_at		223342_at				227084_at	202613_at
202193_at		223525_at				227204_at	202627_s_at
202197_at		223553_s_at				227314_at	202628_s_at
202198_s_at		223614_at				227522_at	202655_at
202202_s_at		223878_at				227749_at	202663_at
202234_s_at		224225_s_at				227828_s_at	202664_at
202235_at		224538_s_at				228033_at	202665_s_at
202236_s_at		224569_s_at				228343_at	202672_s_at
202237_at		224570_s_at				228499_at	202674_s_at
202238_s_at		224571_at				228552_s_at	202689_at
202241_at		224572_s_at				228708_at	202719_s_at
202254_at		224724_at				228807_at	202720_at
202255_s_at		224940_s_at				228933_at	202728_s_at
202269_x_at		224941_at				229029_at	202729_s_at
202270_at		224942_at				229057_at	202768_at
202274_at		224964_s_at				229104_s_at	202777_at
202291_s_at		224965_at				229105_at	202786_at
202367_at		225056_at				229324_x_at	202887_s_at
202370_s_at		225160_x_at				229576_s_at	202895_s_at
202393_s_at		225163_at				229711_s_at	202896_s_at
202400_s_at		225167_at				229750_at	202897_at
202401_s_at		225168_at				229961_x_at	202940_at
202443_x_at		225544_at				230032_at	202968_s_at
202445_s_at		225681_at				230048_at	202969_at
202458_at		225734_at				230079_at	202970_at
202464_s_at		225736_at				230205_at	202971_s_at
202514_at		225737_s_at				230372_at	203023_at
202515_at		225834_at				230538_at	203034_s_at
202516_s_at		225842_at				230995_at	203036_s_at
202519_at		225975_at				231001_at	203037_s_at
202531_at		225977_at				231192_at	203056_s_at
202555_s_at		226122_at				231268_at	203057_s_at
202613_at		226245_at				231478_at	203084_at
202619_s_at		226246_at				231775_at	203085_s_at
202620_s_at		226388_at				232007_at	203105_s_at
202627_s_at		226420_at				232132_at	203118_at
202628_s_at		226695_at				232176_at	203157_s_at
202655_at		226769_at				232231_at	203158_s_at
202663_at		226810_at				232481_s_at	203159_at
202664_at		227019_at				232624_at	203194_s_at
202665_s_at		227084_at				232899_at	203195_s_at
202672_s_at		227204_at				233555_s_at	203201_at
202674_s_at		227314_at				233587_s_at	203234_at
202689_at		227522_at				234387_at	203242_s_at
202719_s_at		227749_at				234689_at	203243_s_at
202720_at		227828_s_at				235046_at	203313_s_at
202728_s_at		228033_at				235200_at	203369_x_at
202729_s_at		228128_x_at				235238_at	203370_s_at
202768_at		228343_at				235504_at	203393_at
202777_at		228499_at				235661_at	203394_s_at
202786_at		228552_s_at				235688_s_at	203395_s_at
202887_s_at		228708_at				235737_at	203431_s_at
202895_s_at		228807_at				235976_at	203440_at
202896_s_at		228933_at				236057_at	203441_s_at
202897_at		229029_at				236082_at	203502_at
202940_at		229057_at				236442_at	203510_at
202949_s_at		229104_s_at				236512_at	203578_s_at
202952_s_at		229105_at				236599_at	203579_s_at
202968_s_at		229324_x_at				236858_s_at	203580_s_at
202969_at		229331_at				236859_at	203592_s_at
202970_at		229576_s_at				237016_at	203611_at
202971_s_at		229711_s_at				237416_at	203622_s_at
203023_at		229750_at				237891_at	203627_at
203034_s_at		229961_x_at				238097_at	203628_at
203036_s_at		230032_at				238127_at	203631_s_at
203037_s_at		230048_at				238469_at	203632_s_at
203056_s_at		230079_at				238532_at	203640_at
203057_s_at		230205_at				238733_at	203692_s_at
203084_at		230372_at				239203_at	203693_s_at
203085_s_at		230538_at				239576_at	203712_at
203105_s_at		230723_at				239818_x_at	203737_s_at
203118_at		230995_at				240363_at	203743_s_at
203157_s_at		231001_at				240477_at	203748_x_at
203158_s_at		231192_at				240509_s_at	203749_s_at
203159_at		231268_at				241371_at	203750_s_at
203194_s_at		231478_at				241725_at	203753_at
203195_s_at		231775_at				241817_at	203759_at
203201_at		232007_at				241871_at	203775_at
203234_at		232132_at				241976_at	203788_s_at
203242_s_at		232176_at				242138_at	203789_s_at
203243_s_at		232231_at				242473_at	203821_at
203313_s_at		232481_s_at				242800_at	203835_at
203369_x_at		232624_at				242866_x_at	203846_at
203370_s_at		232674_at				242957_at	203881_s_at
203393_at		232674_at				243016_at	203890_s_at
203394_s_at		232899_at				244117_at	203891_s_at
203395_s_at		233141_s_at				244142_at	203951_at
203417_at		233555_s_at				244163_at	203956_at
203431_s_at		233587_s_at				244179_x_at	203971_at
203440_at		234387_at				244616_x_at	203986_at
203441_s_at		234689_at				244686_at	203987_at
203502_at		235046_at				36564_at	204004_at
203504_s_at		235200_at				38037_at	204005_s_at
203510_at		235238_at					204024_at
203578_s_at		235504_at					204027_s_at
203579_s_at		235661_at					204032_at
203580_s_at		235688_s_at					204087_s_at
203592_s_at		235737_at					204107_at
203611_at		235976_at					204108_at
203622_s_at		236044_at					204109_s_at
203627_at		236057_at					204129_at
203628_at		236082_at					204203_at
203631_s_at		236442_at					204207_s_at
203632_s_at		236512_at					204208_at
203640_at		236599_at					204241_at
203692_s_at		236858_s_at					204242_s_at
203693_s_at		236859_at					204253_s_at
203699_s_at		237016_at					204254_s_at
203700_s_at		237016_at					204255_s_at
203712_at		237416_at					204275_at
203737_s_at		237891_at					204284_at
203743_s_at		238097_at					204285_s_at
203748_x_at		238127_at					204286_s_at
203749_s_at		238469_at					204302_s_at
203750_s_at		238532_at					204303_s_at
203753_at		238733_at					204334_at
203759_at		238852_at					204337_at
203775_at		239203_at					204338_s_at
203788_s_at		239576_at					204339_s_at
203789_s_at		239818_x_at					204352_at
203821_at		240363_at					204357_s_at
203835_at		240477_at					204404_at
203846_at		240509_s_at					204405_x_at
203881_s_at		241371_at					204491_at
203890_s_at		241725_at					204541_at
203891_s_at		241817_at					204564_at
203935_at		241871_at					204573_at
203951_at		241976_at					204582_s_at
203956_at		242138_at					204583_x_at
203971_at		242473_at					204589_at
203986_at		242800_at					204600_at
203987_at		242866_x_at					204602_at
204004_at		242957_at					204625_s_at
204005_s_at		243016_at					204626_s_at
204024_at		244117_at					204627_s_at
204027_s_at		244142_at					204628_s_at
204032_at		244163_at					204639_at
204083_s_at		244179_x_at					204656_at
204087_s_at		244616_x_at					204657_s_at
204107_at		244686_at					204790_at
204108_at		36564_at					204799_at
204109_s_at		38037_at					204815_s_at
204129_at							204859_s_at
204135_at							204866_at
204203_at							204896_s_at
204207_s_at							204897_at
204208_at							204938_s_at
204241_at							204939_s_at
204242_s_at							204940_at
204253_s_at							204943_at
204254_s_at							204958_at
204255_s_at							204969_s_at
204275_at							204976_s_at
204284_at							204977_at
204285_s_at							204991_s_at
204286_s_at							205010_at
204298_s_at							205017_s_at
204302_s_at							205018_s_at
204303_s_at							205020_s_at
204334_at							205021_s_at
204337_at							205022_s_at
204338_s_at							205027_s_at
204339_s_at							205032_at
204352_at							205065_at
204357_s_at							205066_s_at
204384_at							205068_s_at
204404_at							205069_s_at
204405_x_at							205117_at
204472_at							205132_at
204491_at							205189_s_at
204533_at							205214_at
204541_at							205225_at
204564_at							205246_at
204573_at							205266_at
204582_s_at							205277_at
204583_x_at							205288_at
204589_at							205346_at
204600_at							205401_at
204602_at							205425_at
204619_s_at							205426_s_at
204620_s_at							205428_s_at
204625_s_at							205459_s_at
204626_s_at							205460_at
204627_s_at							205463_s_at
204628_s_at							205515_at
204639_at							205525_at
204656_at							205532_s_at
204657_s_at							205533_s_at
204682_at							205538_at
204686_at							205585_at
204715_at							205619_s_at
204790_at							205656_at
204799_at							205704_s_at
204815_s_at							205730_s_at
204859_s_at							205748_s_at
204866_at							205763_s_at
204879_at							205795_at
204896_s_at							205798_at
204897_at							205801_s_at
204926_at							205807_s_at
204938_s_at							205920_at
204939_s_at							205921_s_at
204940_at							205944_s_at
204943_at							206012_at
204948_s_at							206144_at
204958_at							206176_at
204969_s_at							206237_s_at
204976_s_at							206245_s_at
204977_at							206268_at
204991_s_at							206275_s_at
205010_at							206300_s_at
205017_s_at							206343_s_at
205018_s_at							206429_at
205020_s_at							206432_at
205021_s_at							206474_at
205022_s_at							206503_x_at
205027_s_at							206528_at
205032_at							206530_at
205065_at							206536_s_at
205066_s_at							206538_at
205068_s_at							206566_at
205069_s_at							206572_x_at
205100_at							206607_at
205117_at							206636_at
205132_at							206675_s_at
205189_s_at							206722_s_at
205206_at							206723_s_at
205214_at							206728_at
205225_at							206750_at
205246_at							206767_at
205266_at							206788_s_at
205277_at							206814_at
205288_at							206818_s_at
205346_at							206888_s_at
205401_at							206889_at
205425_at							206926_s_at
205426_s_at							206943_at
205428_s_at							206971_at
205459_s_at							206972_s_at
205460_at							206987_x_at
205463_s_at							207030_s_at
205515_at							207053_at
205525_at							207061_at
205532_s_at							207147_at
205533_s_at							207198_s_at
205538_at							207219_at
205585_at							207263_x_at
205619_s_at							207266_x_at
205648_at							207302_at
205656_at							207345_at
205704_s_at							207357_s_at
205713_s_at							207368_at
205729_at							207439_s_at
205730_s_at							207440_at
205748_s_at							207453_s_at
205763_s_at							207530_s_at
205795_at							207574_s_at
205798_at							207625_s_at
205801_s_at							207635_s_at
205807_s_at							207648_at
205920_at							207652_s_at
205921_s_at							207660_at
205944_s_at							207661_s_at
205990_s_at							207738_s_at
206012_at							207749_s_at
206025_s_at							207754_at
206026_s_at							207760_s_at
206116_s_at							207765_s_at
206117_at							207790_at
206144_at							207931_s_at
206176_at							207996_s_at
206227_at							208086_s_at
206237_s_at							208152_s_at
206245_s_at							208156_x_at
206268_at							208170_s_at
206275_s_at							208196_x_at
206300_s_at							208230_s_at
206343_s_at							208231_at
206429_at							208240_s_at
206432_at							208241_at
206474_at							208348_s_at
206503_x_at							208361_s_at
206528_at							208370_s_at
206530_at							208372_s_at
206536_s_at							208381_s_at
206538_at							208387_s_at
206566_at							208395_s_at
206572_x_at							208434_at
206607_at							208441_at
206636_at							208447_s_at
206675_s_at							208461_at
206722_s_at							208606_s_at
206723_s_at							208613_s_at
206728_at							208614_s_at
206750_at							208737_at
206767_at							208793_x_at
206788_s_at							208794_s_at
206814_at							208888_s_at
206818_s_at							208889_s_at
206888_s_at							208895_s_at
206889_at							208896_at
206924_at							208897_s_at
206926_s_at							209116_x_at
206932_at							209144_s_at
206943_at							209145_s_at
206971_at							209151_x_at
206972_s_at							209152_s_at
206987_x_at							209153_s_at
207030_s_at							209204_at
207053_at							209205_s_at
207061_at							209209_s_at
207147_at							209210_s_at
207172_s_at							209292_at
207173_x_at							209293_x_at
207198_s_at							209304_x_at
207219_at							209326_at
207263_x_at							209333_at
207266_x_at							209340_at
207302_at							209344_at
207345_at							209370_s_at
207357_s_at							209371_s_at
207368_at							209440_at
207390_s_at							209447_at
207439_s_at							209453_at
207440_at							209457_at
207453_s_at							209493_at
207530_s_at							209536_s_at
207574_s_at							209573_s_at
207625_s_at							209574_s_at
207635_s_at							209588_at
207648_at							209589_s_at
207652_s_at							209600_s_at
207660_at							209610_s_at
207661_s_at							209611_s_at
207704_s_at							209626_s_at
207738_s_at							209627_s_at
207749_s_at							209632_at
207754_at							209633_at
207760_s_at							209645_s_at
207765_s_at							209646_x_at
207790_at							209664_x_at
207931_s_at							209674_at
207996_s_at							209682_at
208086_s_at							209765_at
208152_s_at							209780_at
208156_x_at							209781_s_at
208170_s_at							209803_s_at
208196_x_at							209824_s_at
208230_s_at							209825_s_at
208231_at							209830_s_at
208240_s_at							209840_s_at
208241_at							209841_s_at
208348_s_at							209861_s_at
208361_s_at							209868_s_at
208370_s_at							209874_x_at
208372_s_at							209892_at
208381_s_at							209893_s_at
208387_s_at							209900_s_at
208395_s_at							209909_s_at
208434_at							209920_at
208441_at							209949_at
208447_s_at							209955_s_at
208461_at							209981_at
208606_s_at							209992_at
208613_s_at							209993_at
208614_s_at							209994_s_at
208737_at							210002_at
208793_x_at							210009_s_at
208794_s_at							210041_s_at
208888_s_at							210089_s_at
208889_s_at							210095_s_at
208895_s_at							210113_s_at
208896_at							210159_s_at
208897_s_at							210162_s_at
209116_x_at							210170_at
209144_s_at							210214_s_at
209145_s_at							210261_at
209151_x_at							210293_s_at
209152_s_at							210330_at
209153_s_at							210337_s_at
209204_at							210355_at
209205_s_at							210359_at
209209_s_at							210360_s_at
209210_s_at							210362_x_at
209291_at							210440_s_at
209292_at							210441_at
209293_x_at							210461_s_at
209304_x_at							210512_s_at
209305_s_at							210513_s_at
209326_at							210582_s_at
209333_at							210601_at
209340_at							210602_s_at
209344_at							210642_at
209370_s_at							210651_s_at
209371_s_at							210659_at
209427_at							210742_at
209440_at							210743_s_at
209447_at							210756_s_at
209453_at							210762_s_at
209457_at							210767_at
209493_at							210776_x_at
209536_s_at							210791_s_at
209573_s_at							210793_s_at
209574_s_at							210801_at
209588_at							210802_s_at
209589_s_at							210804_x_at
209600_s_at							210819_x_at
209610_s_at							210836_x_at
209611_s_at							210837_s_at
209621_s_at							210841_s_at
209626_s_at							210842_at
209627_s_at							210845_s_at
209632_at							210933_s_at
209633_at							210971_s_at
209645_s_at							210989_at
209646_x_at							210990_s_at
209664_x_at							211012_s_at
209674_at							211013_x_at
209682_at							211014_s_at
209765_at							211017_s_at
209780_at							211029_x_at
209781_s_at							211030_s_at
209803_s_at							211053_at
209824_s_at							211059_s_at
209825_s_at							211091_s_at
209830_s_at							211092_s_at
209840_s_at							211105_s_at
209841_s_at							211126_s_at
209861_s_at							211150_s_at
209868_s_at							211165_x_at
209874_x_at							211202_s_at
209892_at							211233_x_at
209893_s_at							211234_x_at
209900_s_at							211235_s_at
209908_s_at							211249_at
209909_s_at							211250_s_at
209920_at							211297_s_at
209928_s_at							211378_x_at
209949_at							211387_x_at
209955_s_at							211414_at
209981_at							211433_x_at
209992_at							211452_x_at
209993_at							211474_s_at
209994_s_at							211485_s_at
210002_at							211507_s_at
210009_s_at							211527_x_at
210041_s_at							211553_x_at
210089_s_at							211554_s_at
210095_s_at							211564_s_at
210113_s_at							211588_s_at
210159_s_at							211596_s_at
210162_s_at							211599_x_at
210170_at							211605_s_at
210214_s_at							211631_x_at
210261_at							211680_at
210293_s_at							211681_s_at
210329_s_at							211696_x_at
210330_at							211697_x_at
210337_s_at							211756_at
210355_at							211764_s_at
210359_at							211765_x_at
210360_s_at							211780_x_at
210362_x_at							211789_s_at
210440_s_at							211805_s_at
210441_at							211822_s_at
210461_s_at							211824_x_at
210495_x_at							211840_s_at
210511_s_at							211844_s_at
210512_s_at							211849_s_at
210513_s_at							211924_s_at
210582_s_at							211936_at
210601_at							211964_at
210602_s_at							211966_at
210642_at							211978_x_at
210651_s_at							211980_at
210659_at							211981_at
210742_at							211992_at
210743_s_at							211993_at
210756_s_at							211994_at
210762_s_at							212099_at
210767_at							212104_s_at
210776_x_at							212110_at
210791_s_at							212134_at
210793_s_at							212143_s_at
210801_at							212167_s_at
210802_s_at							212171_x_at
210804_x_at							212188_at
210819_x_at							212192_at
210836_x_at							212200_at
210837_s_at							212201_at
210841_s_at							212219_at
210842_at							212220_at
210845_s_at							212222_at
210872_x_at							212256_at
210933_s_at							212264_s_at
210971_s_at							212267_at
210986_s_at							212290_at
210987_x_at							212292_at
210989_at							212295_s_at
210990_s_at							212315_s_at
211012_s_at							212316_at
211013_x_at							212321_at
211014_s_at							212322_at
211017_s_at							212333_at
211029_x_at							212345_s_at
211030_s_at							212377_s_at
211053_at							212382_at
211059_s_at							212385_at
211067_s_at							212386_at
211091_s_at							212387_at
211092_s_at							212397_at
211105_s_at							212398_at
211126_s_at							212412_at
211150_s_at							212430_at
211165_x_at							212458_at
211202_s_at							212466_at
211215_x_at							212472_at
211233_x_at							212473_s_at
211234_x_at							212481_s_at
211235_s_at							212500_at
211249_at							212502_at
211250_s_at							212520_s_at
211297_s_at							212551_at
211378_x_at							212554_at
211387_x_at							212565_at
211414_at							212568_s_at
211433_x_at							212570_at
211452_x_at							212572_at
211474_s_at							212573_at
211485_s_at							212599_at
211507_s_at							212624_s_at
211527_x_at							212654_at
211553_x_at							212661_x_at
211554_s_at							212665_at
211564_s_at							212666_at
211571_s_at							212668_at
211588_s_at							212687_at
211596_s_at							212710_at
211599_x_at							212711_at
211605_s_at							212712_at
211631_x_at							212722_s_at
211680_at							212723_at
211681_s_at							212730_at
211696_x_at							212747_at
211697_x_at							212753_at
211719_x_at							212810_s_at
211756_at							212811_x_at
211764_s_at							212817_at
211765_x_at							212844_at
211780_x_at							212845_at
211789_s_at							212846_at
211805_s_at							212875_s_at
211822_s_at							212900_at
211824_x_at							212901_s_at
211840_s_at							212902_at
211844_s_at							212905_at
211849_s_at							212923_s_at
211924_s_at							212982_at
211936_at							212996_s_at
211964_at							213059_at
211966_at							213066_at
211978_x_at							213144_at
211980_at							213146_at
211981_at							213149_at
211992_at							213152_s_at
211993_at							213160_at
211994_at							213171_s_at
212077_at							213172_at
212099_at							213174_at
212104_s_at							213180_s_at
212110_at							213184_at
212134_at							213206_at
212143_s_at							213207_s_at
212167_s_at							213227_at
212171_x_at							213230_at
212188_at							213252_at
212190_at							213394_at
212192_at							213462_at
212200_at							213498_at
212201_at							213501_at
212219_at							213506_at
212220_at							213543_at
212222_at							213600_at
212256_at							213649_at
212264_s_at							213668_s_at
212267_at							213676_at
212290_at							213678_at
212292_at							213684_s_at
212295_s_at							213720_s_at
212315_s_at							213725_x_at
212316_at							213730_x_at
212321_at							213744_at
212322_at							213745_at
212333_at							213767_at
212345_s_at							213769_at
212377_s_at							213793_s_at
212382_at							213802_at
212385_at							213807_x_at
212386_at							213811_x_at
212387_at							213816_s_at
212397_at							213858_at
212398_at							213891_s_at
212412_at							213899_at
212430_at							213901_x_at
212458_at							213947_s_at
212464_s_at							213966_at
212466_at							214011_s_at
212472_at							214017_s_at
212473_s_at							214104_at
212481_s_at							214121_x_at
212500_at							214135_at
212502_at							214141_x_at
212520_s_at							214175_x_at
212551_at							214212_x_at
212554_at							214237_x_at
212565_at							214255_at
212568_s_at							214256_at
212570_at							214266_s_at
212572_at							214360_at
212573_at							214390_s_at
212599_at							214452_at
212624_s_at							214480_at
212654_at							214492_at
212661_x_at							214520_at
212665_at							214529_at
212666_at							214560_at
212668_at							214581_x_at
212670_at							214584_x_at
212687_at							214590_s_at
212710_at							214595_at
212711_at							214606_at
212712_at							214632_at
212722_s_at							214660_at
212723_at							214667_s_at
212730_at							214701_s_at
212747_at							214702_at
212753_at							214719_at
212810_s_at							214724_at
212811_x_at							214728_x_at
212817_at							214743_at
212844_at							214747_at
212845_at							214789_x_at
212846_at							214803_at
212875_s_at							214838_at
212900_at							214865_at
212901_s_at							214866_at
212902_at							215020_at
212905_at							215021_s_at
212923_s_at							215031_x_at
212982_at							215056_at
212996_s_at							215120_s_at
213059_at							215127_s_at
213066_at							215151_at
213125_at							215205_x_at
213144_at							215207_x_at
213146_at							215233_at
213149_at							215240_at
213152_s_at							215253_s_at
213160_at							215254_at
213171_s_at							215260_s_at
213172_at							215286_s_at
213174_at							215324_at
213180_s_at							215334_at
213184_at							215350_at
213206_at							215386_at
213207_s_at							215439_x_at
213227_at							215444_s_at
213230_at							215458_s_at
213252_at							215495_s_at
213394_at							215496_at
213425_at							215551_at
213429_at							215552_s_at
213462_at							215608_at
213498_at							215643_at
213501_at							215663_at
213506_at							215685_s_at
213543_at							215710_at
213600_at							215714_s_at
213640_s_at							215720_s_at
213649_at							215955_x_at
213668_s_at							215988_s_at
213676_at							216019_x_at
213678_at							216060_s_at
213684_s_at							216066_at
213720_s_at							216081_at
213725_x_at							216184_s_at
213730_x_at							216215_s_at
213744_at							216279_at
213745_at							216300_x_at
213767_at							216360_x_at
213769_at							216433_s_at
213790_at							216572_at
213793_s_at							216587_s_at
213802_at							216627_s_at
213807_x_at							216645_at
213811_x_at							216705_s_at
213816_s_at							216804_s_at
213858_at							216863_s_at
213891_s_at							216867_s_at
213899_at							216913_s_at
213901_x_at							216919_at
213905_x_at							216962_at
213942_at							217097_s_at
213947_s_at							217106_x_at
213966_at							217150_s_at
214011_s_at							217163_at
214017_s_at							217168_s_at
214104_at							217190_x_at
214121_x_at							217192_s_at
214135_at							217208_s_at
214141_x_at							217232_x_at
214175_x_at							217287_s_at
214212_x_at							217288_at
214237_x_at							217341_at
214255_at							217475_s_at
214256_at							217486_s_at
214266_s_at							217491_x_at
214360_at							217503_at
214390_s_at							217529_at
214452_at							217591_at
214454_at							217602_at
214480_at							217603_at
214492_at							217632_at
214520_at							217650_x_at
214529_at							217784_at
214535_s_at							217785_s_at
214560_at							217791_s_at
214581_x_at							217813_s_at
214584_x_at							217820_s_at
214587_at							217841_s_at
214590_s_at							217850_at
214595_at							217875_s_at
214606_at							217888_s_at
214632_at							217919_s_at
214660_at							217979_at
214667_s_at							218031_s_at
214701_s_at							218047_at
214702_at							218099_at
214719_at							218172_s_at
214724_at							218184_at
214728_x_at							218199_s_at
214743_at							218219_s_at
214747_at							218247_s_at
214789_x_at							218266_s_at
214803_at							218326_s_at
214838_at							218328_at
214865_at							218330_s_at
214866_at							218368_s_at
215020_at							218380_at
215021_s_at							218401_s_at
215031_x_at							218472_s_at
215056_at							218474_s_at
215116_s_at							218517_at
215120_s_at							218530_at
215127_s_at							218544_s_at
215151_at							218553_s_at
215198_s_at							218574_s_at
215199_at							218615_s_at
215205_x_at							218644_at
215207_x_at							218647_s_at
215233_at							218684_at
215240_at							218691_s_at
215253_s_at							218708_at
215254_at							218729_at
215260_s_at							218754_at
215286_s_at							218786_at
215324_at							218811_at
215334_at							218812_s_at
215350_at							218816_at
215386_at							218818_at
215439_x_at							218826_at
215444_s_at							218839_at
215446_s_at							218849_s_at
215458_s_at							218854_at
215495_s_at							218856_at
215496_at							218863_s_at
215551_at							218864_at
215552_s_at							218871_x_at
215608_at							218913_s_at
215643_at							218915_at
215646_s_at							218934_s_at
215663_at							218980_at
215685_s_at							218984_at
215710_at							218995_s_at
215714_s_at							219012_s_at
215720_s_at							219021_at
215955_x_at							219042_at
215988_s_at							219046_s_at
216005_at							219054_at
216019_x_at							219073_s_at
216060_s_at							219093_at
216066_at							219142_at
216081_at							219181_at
216184_s_at							219199_at
216215_s_at							219225_at
216269_s_at							219250_s_at
216279_at							219257_s_at
216300_x_at							219270_at
216360_x_at							219279_at
216433_s_at							219323_s_at
216442_x_at							219367_s_at
216572_at							219383_at
216587_s_at							219389_at
216627_s_at							219402_s_at
216645_at							219470_x_at
216705_s_at							219480_at
216804_s_at							219492_at
216863_s_at							219509_at
216867_s_at							219511_s_at
216913_s_at							219522_at
216919_at							219529_at
216962_at							219557_s_at
217097_s_at							219559_at
217106_x_at							219592_at
217150_s_at							219629_at
217163_at							219633_at
217168_s_at							219634_at
217190_x_at							219677_at
217192_s_at							219693_at
217208_s_at							219737_s_at
217232_x_at							219738_s_at
217287_s_at							219761_at
217288_at							219766_at
217341_at							219773_at
217475_s_at							219789_at
217486_s_at							219790_s_at
217491_x_at							219794_at
217503_at							219806_s_at
217529_at							219901_at
217591_at							219910_at
217602_at							219921_s_at
217603_at							219957_at
217632_at							219971_at
217650_x_at							219981_x_at
217784_at							219997_s_at
217785_s_at							220021_at
217791_s_at							220031_at
217813_s_at							220035_at
217820_s_at							220049_s_at
217841_s_at							220072_at
217850_at							220076_at
217875_s_at							220178_at
217888_s_at							220244_at
217919_s_at							220285_at
217979_at							220385_at
218031_s_at							220389_at
218047_at							220395_at
218099_at							220409_at
218172_s_at							220410_s_at
218184_at							220441_at
218199_s_at							220481_at
218219_s_at							220512_at
218247_s_at							220557_s_at
218266_s_at							220574_at
218326_s_at							220580_at
218328_at							220671_at
218330_s_at							220794_at
218368_s_at							220796_x_at
218380_at							220829_s_at
218401_s_at							220843_s_at
218472_s_at							220862_s_at
218474_s_at							220866_at
218517_at							221020_s_at
218530_at							221128_at
218544_s_at							221132_at
218553_s_at							221133_s_at
218574_s_at							221152_at
218615_s_at							221211_s_at
218644_at							221254_s_at
218647_s_at							221260_s_at
218684_at							221299_at
218691_s_at							221335_x_at
218708_at							221371_at
218718_at							221423_s_at
218729_at							221489_s_at
218754_at							221510_s_at
218786_at							221648_s_at
218811_at							221658_s_at
218812_s_at							221685_s_at
218816_at							221695_s_at
218818_at							221707_s_at
218826_at							221721_s_at
218839_at							221722_x_at
218849_s_at							221734_at
218854_at							221747_at
218856_at							221763_at
218863_s_at							221778_at
218864_at							221788_at
218871_x_at							221800_s_at
218913_s_at							221803_s_at
218915_at							221809_at
218934_s_at							221831_at
218980_at							221832_s_at
218984_at							221845_s_at
218995_s_at							221877_at
219012_s_at							221884_at
219021_at							221918_at
219021_at							221925_s_at
219042_at							221928_at
219046_s_at							221967_at
219054_at							221994_at
219073_s_at							222019_at
219087_at							222029_x_at
219093_at							222107_x_at
219142_at							222108_at
219167_at							222109_at
219179_at							222110_at
219181_at							222116_s_at
219199_at							222135_at
219225_at							222146_s_at
219250_s_at							222171_s_at
219257_s_at							222235_s_at
219270_at							222263_at
219279_at							222270_at
219323_s_at							222344_at
219367_s_at							222416_at
219383_at							222431_at
219389_at							222433_at
219402_s_at							222434_at
219470_x_at							222449_at
219480_at							222450_at
219492_at							222466_s_at
219509_at							222494_at
219511_s_at							222543_at
219522_at							222554_s_at
219529_at							222560_at
219557_s_at							222561_at
219559_at							222567_s_at
219592_at							222570_at
219629_at							222596_s_at
219633_at							222598_s_at
219634_at							222599_s_at
219677_at							222619_at
219693_at							222645_s_at
219737_s_at							222648_at
219738_s_at							222664_at
219761_at							222666_s_at
219766_at							222668_at
219773_at							222675_s_at
219789_at							222690_s_at
219790_s_at							222703_s_at
219794_at							222760_at
219806_s_at							222782_s_at
219901_at							222802_at
219910_at							222806_s_at
219921_s_at							222807_at
219957_at							222818_at
219971_at							222833_at
219981_x_at							222853_at
219997_s_at							222868_s_at
220002_at							222875_at
220021_at							222877_at
220031_at							222888_at
220035_at							222899_at
220049_s_at							222900_at
220072_at							222918_at
220076_at							222930_s_at
220178_at							222969_at
220244_at							222996_s_at
220285_at							223005_s_at
220326_s_at							223006_s_at
220385_at							223007_s_at
220389_at							223008_s_at
220395_at							223055_s_at
220407_s_at							223056_s_at
220409_at							223057_s_at
220410_s_at							223079_s_at
220441_at							223089_at
220481_at							223090_x_at
220511_s_at							223092_at
220512_at							223093_at
220557_s_at							223094_s_at
220574_at							223103_at
220580_at							223158_s_at
220671_at							223159_s_at
220794_at							223168_at
220796_x_at							223169_s_at
220829_s_at							223172_s_at
220843_s_at							223173_at
220862_s_at							223175_s_at
220866_at							223186_at
221020_s_at							223188_at
221128_at							223217_s_at
221132_at							223218_s_at
221133_s_at							223279_s_at
221152_at							223287_s_at
221211_s_at							223321_s_at
221246_x_at							223332_x_at
221254_s_at							223370_at
221260_s_at							223392_s_at
221299_at							223393_s_at
221335_x_at							223450_s_at
221371_at							223473_at
221423_s_at							223492_s_at
221489_s_at							223498_at
221510_s_at							223510_at
221541_at							223533_at
221648_s_at							223601_at
221658_s_at							223625_at
221685_s_at							223634_at
221695_s_at							223648_s_at
221707_s_at							223650_s_at
221719_s_at							223675_s_at
221721_s_at							223689_at
221722_x_at							223707_at
221731_x_at							223740_at
221734_at							223800_s_at
221747_at							223805_at
221748_s_at							223821_s_at
221763_at							223822_at
221778_at							223825_at
221788_at							223826_s_at
221800_s_at							223832_s_at
221803_s_at							223834_at
221809_at							223936_s_at
221831_at							223937_at
221832_s_at							224170_s_at
221845_s_at							224184_s_at
221877_at							224283_x_at
221884_at							224399_at
221898_at							224474_x_at
221918_at							224510_s_at
221925_s_at							224516_s_at
221928_at							224569_s_at
221967_at							224570_s_at
221994_at							224571_at
222019_at							224572_s_at
222029_x_at							224624_at
222107_x_at							224632_at
222108_at							224634_at
222109_at							224643_at
222110_at							224654_at
222116_s_at							224658_x_at
222135_at							224733_at
222146_s_at							224770_s_at
222171_s_at							224771_at
222235_s_at							224772_at
222263_at							224773_at
222270_at							224774_s_at
222344_at							224793_s_at
222416_at							224817_at
222431_at							224822_at
222433_at							224837_at
222434_at							224838_at
222449_at							224933_s_at
222450_at							224934_at
222466_s_at							224949_at
222494_at							224953_at
222543_at							224991_at
222554_s_at							224992_s_at
222560_at							225022_at
222561_at							225023_at
222567_s_at							225042_s_at
222570_at							225061_at
222596_s_at							225070_at
222598_s_at							225071_at
222599_s_at							225108_at
222619_at							225113_at
222645_s_at							225114_at
222648_at							225120_at
222664_at							225129_at
222666_s_at							225142_at
222668_at							225144_at
222675_s_at							225157_at
222690_s_at							225185_at
222703_s_at							225227_at
222719_s_at							225229_at
222760_at							225231_at
222782_s_at							225234_at
222802_at							225258_at
222806_s_at							225265_at
222807_at							225269_s_at
222818_at							225285_at
222833_at							225288_at
222853_at							225292_at
222868_s_at							225293_at
222875_at							225322_s_at
222877_at							225330_at
222888_at							225343_at
222899_at							225344_at
222900_at							225347_at
222918_at							225356_at
222930_s_at							225382_at
222969_at							225383_at
222996_s_at							225402_at
223005_s_at							225411_at
223006_s_at							225412_at
223007_s_at							225465_at
223008_s_at							225470_at
223055_s_at							225474_at
223056_s_at							225488_at
223057_s_at							225499_at
223079_s_at							225511_at
223089_at							225527_at
223090_x_at							225539_at
223092_at							225557_at
223093_at							225564_at
223094_s_at							225566_at
223103_at							225570_at
223158_s_at							225602_at
223159_s_at							225604_s_at
223168_at							225615_at
223169_s_at							225622_at
223172_s_at							225626_at
223173_at							225627_s_at
223173_at							225648_at
223175_s_at							225649_s_at
223186_at							225650_at
223188_at							225655_at
223217_s_at							225672_at
223218_s_at							225676_s_at
223276_at							225696_at
223279_s_at							225722_at
223287_s_at							225732_at
223287_s_at							225764_at
223321_s_at							225770_at
223332_x_at							225773_at
223370_at							225774_at
223392_s_at							225775_at
223393_s_at							225816_at
223450_s_at							225820_at
223473_at							225831_at
223492_s_at							225835_at
223498_at							225858_s_at
223510_at							225859_at
223533_at							225881_at
223601_at							225882_at
223625_at							225922_at
223634_at							225924_at
223648_s_at							225935_at
223650_s_at							225937_at
223675_s_at							225946_at
223689_at							225961_at
223690_at							225963_at
223707_at							225981_at
223740_at							225990_at
223800_s_at							225997_at
223805_at							226003_at
223821_s_at							226075_at
223822_at							226154_at
223825_at							226184_at
223826_s_at							226201_at
223832_s_at							226206_at
223834_at							226218_at
223936_s_at							226221_at
223936_s_at							226222_at
223937_at							226223_at
224170_s_at							226230_at
224184_s_at							226231_at
224283_x_at							226249_at
224325_at							226262_at
224396_s_at							226279_at
224399_at							226336_at
224474_x_at							226339_at
224510_s_at							226345_at
224516_s_at							226346_at
224569_s_at							226364_at
224570_s_at							226368_at
224571_at							226372_at
224572_s_at							226392_at
224624_at							226408_at
224632_at							226410_at
224634_at							226420_at
224643_at							226421_at
224654_at							226441_at
224658_x_at							226459_at
224733_at							226460_at
224770_s_at							226475_at
224771_at							226492_at
224772_at							226516_at
224773_at							226517_at
224774_s_at							226525_at
224793_s_at							226530_at
224817_at							226576_at
224822_at							226599_at
224823_at							226641_at
224837_at							226651_at
224838_at							226666_at
224933_s_at							226715_at
224934_at							226731_at
224949_at							226733_at
224953_at							226750_at
224991_at							226762_at
224992_s_at							226764_at
225022_at							226799_at
225023_at							226847_at
225042_s_at							226869_at
225061_at							226874_at
225070_at							226885_at
225071_at							226956_at
225108_at							226966_at
225113_at							226979_at
225114_at							226987_at
225120_at							226989_at
225129_at							227060_at
225142_at							227067_x_at
225144_at							227069_at
225157_at							227073_at
225185_at							227080_at
225227_at							227105_at
225229_at							227120_at
225231_at							227124_at
225234_at							227155_at
225258_at							227177_at
225265_at							227200_at
225269_s_at							227214_at
225285_at							227215_at
225288_at							227229_at
225292_at							227233_at
225293_at							227236_at
225322_s_at							227239_at
225330_at							227283_at
225343_at							227289_at
225344_at							227290_at
225347_at							227307_at
225356_at							227314_at
225382_at							227339_at
225383_at							227340_s_at
225402_at							227354_at
225411_at							227371_at
225412_at							227372_s_at
225465_at							227377_at
225470_at							227391_x_at
225474_at							227408_s_at
225488_at							227436_at
225499_at							227458_at
225511_at							227470_at
225527_at							227484_at
225539_at							227512_at
225557_at							227518_at
225564_at							227551_at
225566_at							227568_at
225570_at							227569_at
225602_at							227584_at
225604_s_at							227616_at
225615_at							227657_at
225622_at							227658_s_at
225626_at							227662_at
225627_s_at							227666_at
225648_at							227703_s_at
225649_s_at							227718_at
225650_at							227755_at
225655_at							227828_s_at
225672_at							227842_at
225676_s_at							227844_at
225681_at							227855_at
225696_at							227889_at
225720_at							227900_at
225721_at							227962_at
225722_at							227993_at
225732_at							227997_at
225764_at							228003_at
225770_at							228016_s_at
225773_at							228017_s_at
225774_at							228018_at
225775_at							228031_at
225816_at							228033_at
225820_at							228046_at
225831_at							228065_at
225835_at							228076_s_at
225858_s_at							228109_at
225859_at							228121_at
225881_at							228183_s_at
225882_at							228202_at
225894_at							228298_at
225895_at							228310_at
225922_at							228314_at
225924_at							228326_at
225935_at							228353_x_at
225937_at							228359_at
225946_at							228363_at
225961_at							228390_at
225963_at							228431_at
225981_at							228433_at
225990_at							228449_at
225997_at							228471_at
226003_at							228488_at
226075_at							228511_s_at
226154_at							228570_at
226184_at							228608_at
226201_at							228635_at
226206_at							228667_at
226218_at							228683_s_at
226221_at							228703_at
226222_at							228754_at
226223_at							228759_at
226230_at							228760_at
226231_at							228778_at
226237_at							228785_at
226249_at							228793_at
226262_at							228794_at
226279_at							228819_at
226311_at							228837_at
226336_at							228863_at
226339_at							228898_s_at
226345_at							228900_at
226346_at							228931_at
226364_at							228952_at
226368_at							228962_at
226372_at							228964_at
226392_at							228995_at
226408_at							229010_at
226410_at							229024_at
226420_at							229055_at
226421_at							229061_s_at
226441_at							229072_at
226459_at							229074_at
226460_at							229088_at
226475_at							229091_s_at
226492_at							229121_at
226516_at							229176_at
226517_at							229225_at
226525_at							229255_x_at
226530_at							229256_at
226576_at							229263_at
226599_at							229280_s_at
226609_at							229336_at
226621_at							229339_at
226641_at							229393_at
226651_at							229410_at
226658_at							229435_at
226666_at							229441_at
226715_at							229452_at
226731_at							229488_at
226733_at							229515_at
226750_at							229537_at
226756_at							229553_at
226762_at							229572_at
226764_at							229578_at
226777_at							229582_at
226799_at							229640_x_at
226847_at							229648_at
226869_at							229649_at
226874_at							229653_at
226885_at							229719_s_at
226956_at							229738_at
226966_at							229759_s_at
226979_at							229760_at
226987_at							229763_at
226989_at							229790_at
227060_at							229798_s_at
227067_x_at							229844_at
227069_at							229866_at
227073_at							229911_at
227080_at							230007_at
227105_at							230031_at
227120_at							230035_at
227124_at							230053_at
227140_at							230076_at
227155_at							230088_at
227177_at							230119_at
227183_at							230146_s_at
227200_at							230157_at
227214_at							230188_at
227215_at							230205_at
227229_at							230224_at
227233_at							230229_at
227236_at							230249_at
227239_at							230258_at
227283_at							230263_s_at
227289_at							230275_at
227290_at							230295_at
227307_at							230316_at
227314_at							230342_at
227339_at							230369_at
227340_s_at							230372_at
227354_at							230417_at
227371_at							230418_s_at
227372_s_at							230422_at
227377_at							230424_at
227391_x_at							230494_at
227397_at							230542_at
227405_s_at							230603_at
227408_s_at							230609_at
227436_at							230640_at
227458_at							230668_at
227470_at							230669_at
227484_at							230730_at
227512_at							230733_at
227518_at							230751_at
227551_at							230777_s_at
227568_at							230831_at
227569_at							230853_at
227584_at							230906_at
227616_at							231102_at
227657_at							231182_at
227658_s_at							231215_at
227662_at							231222_at
227666_at							231264_at
227703_s_at							231297_at
227718_at							231324_at
227755_at							231382_at
227828_s_at							231396_s_at
227842_at							231406_at
227844_at							231577_s_at
227855_at							231656_x_at
227883_at							231784_s_at
227889_at							231820_x_at
227900_at							231824_at
227962_at							231826_at
227993_at							231873_at
227997_at							231875_at
228003_at							231893_at
228016_s_at							231902_at
228017_s_at							231931_at
228018_at							231946_at
228031_at							231980_at
228033_at							231986_at
228046_at							232027_at
228065_at							232100_at
228076_s_at							232119_at
228109_at							232122_s_at
228121_at							232164_s_at
228183_s_at							232165_at
228202_at							232243_at
228298_at							232249_at
228310_at							232298_at
228314_at							232322_x_at
228326_at							232329_at
228353_x_at							232350_x_at
228359_at							232404_at
228363_at							232425_at
228390_at							232500_at
228431_at							232501_at
228433_at							232521_at
228449_at							232548_at
228471_at							232552_at
228488_at							232566_at
228511_s_at							232574_at
228570_at							232578_at
228602_at							232631_at
228608_at							232634_at
228635_at							232859_s_at
228667_at							232864_s_at
228683_s_at							232865_at
228703_at							232913_at
228754_at							232922_s_at
228759_at							233025_at
228760_at							233026_s_at
228778_at							233138_at
228785_at							233175_at
228793_at							233243_at
228794_at							233328_x_at
228819_at							233335_at
228837_at							233361_at
228863_at							233481_at
228898_s_at							233487_s_at
228900_at							233512_at
228931_at							233588_x_at
228952_at							233759_s_at
228962_at							233764_s_at
228964_at							233801_s_at
228995_at							233870_at
229010_at							233882_s_at
229024_at							233888_s_at
229055_at							233951_at
229061_s_at							233952_s_at
229072_at							233955_x_at
229074_at							233981_at
229088_at							233990_at
229091_s_at							234001_s_at
229121_at							234102_at
229176_at							234524_at
229225_at							234657_at
229255_x_at							234737_at
229256_at							234976_x_at
229263_at							235011_at
229280_s_at							235013_at
229336_at							235024_at
229339_at							235035_at
229393_at							235041_at
229410_at							235056_at
229435_at							235086_at
229441_at							235093_at
229452_at							235094_at
229488_at							235131_at
229515_at							235149_at
229521_at							235173_at
229537_at							235192_at
229553_at							235200_at
229572_at							235222_x_at
229578_at							235252_at
229582_at							235254_at
229640_x_at							235255_at
229648_at							235285_at
229649_at							235298_at
229653_at							235398_at
229719_s_at							235417_at
229738_at							235444_at
229759_s_at							235447_at
229760_at							235489_at
229763_at							235492_at
229790_at							235504_at
229798_s_at							235508_at
229844_at							235570_at
229866_at							235576_at
229911_at							235682_s_at
230007_at							235707_at
230031_at							235710_at
230035_at							235711_at
230053_at							235745_at
230076_at							235777_at
230088_at							235778_s_at
230119_at							235857_at
230146_s_at							235872_at
230157_at							235879_at
230188_at							235882_at
230205_at							235922_at
230218_at							235961_at
230224_at							235996_at
230229_at							236025_at
230249_at							236038_at
230258_at							236061_at
230263_s_at							236096_at
230275_at							236102_at
230295_at							236117_at
230316_at							236217_at
230342_at							236233_at
230369_at							236261_at
230372_at							236290_at
230417_at							236313_at
230418_s_at							236599_at
230422_at							236647_at
230424_at							236715_x_at
230494_at							236746_at
230542_at							236760_at
230603_at							236843_at
230609_at							236853_at
230640_at							236855_at
230668_at							236885_at
230669_at							236901_at
230730_at							236916_at
230733_at							237032_x_at
230751_at							237097_at
230777_s_at							237169_at
230831_at							237206_at
230853_at							237370_at
230906_at							237411_at
231102_at							237416_at
231182_at							237452_at
231215_at							237753_at
231222_at							237833_s_at
231264_at							237834_at
231297_at							237858_s_at
231324_at							237866_at
231382_at							237867_s_at
231396_s_at							238045_at
231406_at							238074_at
231577_s_at							238084_at
231656_x_at							238086_at
231784_s_at							238228_at
231820_x_at							238322_s_at
231824_at							238323_at
231826_at							238339_x_at
231873_at							238411_x_at
231875_at							238417_at
231893_at							238418_at
231902_at							238436_s_at
231931_at							238437_at
231946_at							238462_at
231980_at							238481_at
231986_at							238482_at
231987_at							238516_at
232027_at							238517_at
232100_at							238546_at
232119_at							238573_at
232122_s_at							238575_at
232164_s_at							238587_at
232165_at							238618_at
232243_at							238652_at
232249_at							238692_at
232298_at							238712_at
232322_x_at							238724_at
232329_at							238725_at
232350_x_at							238753_at
232404_at							238765_at
232425_at							238803_at
232500_at							238823_at
232501_at							238865_at
232521_at							238868_at
232548_at							238896_at
232552_at							238905_at
232566_at							238906_s_at
232574_at							238911_at
232578_at							238919_at
232631_at							238929_at
232634_at							238955_at
232859_s_at							238994_at
232864_s_at							239045_at
232865_at							239058_at
232913_at							239065_at
232922_s_at							239077_at
233025_at							239159_at
233026_s_at							239177_at
233138_at							239286_at
233175_at							239353_at
233243_at							239439_at
233328_x_at							239472_at
233335_at							239487_at
233361_at							239598_s_at
233481_at							239671_at
233487_s_at							239742_at
233512_at							239818_x_at
233588_x_at							240024_at
233759_s_at							240129_at
233764_s_at							240140_s_at
233801_s_at							240289_at
233870_at							240306_at
233882_s_at							240432_x_at
233888_s_at							240509_s_at
233951_at							240769_at
233952_s_at							240770_at
233955_x_at							241047_at
233981_at							241140_at
233990_at							241208_at
234001_s_at							241342_at
234102_at							241350_at
234524_at							241370_at
234657_at							241374_at
234737_at							241606_s_at
234976_x_at							241627_x_at
235011_at							241661_at
235013_at							241671_x_at
235024_at							241698_at
235035_at							241716_at
235041_at							241722_x_at
235056_at							241725_at
235086_at							241729_at
235093_at							241735_at
235094_at							241738_at
235131_at							241752_at
235149_at							241778_at
235173_at							241789_at
235192_at							241832_at
235200_at							241912_at
235222_x_at							241922_at
235252_at							241984_at
235254_at							242048_at
235255_at							242094_at
235285_at							242137_at
235298_at							242153_at
235398_at							242183_at
235417_at							242196_at
235444_at							242289_at
235447_at							242450_at
235489_at							242460_at
235492_at							242580_at
235504_at							242617_at
235508_at							242627_at
235518_at							242631_x_at
235570_at							242648_at
235576_at							242665_at
235629_at							242719_at
235682_s_at							242722_at
235707_at							242727_at
235710_at							242847_at
235711_at							242861_at
235745_at							242880_at
235777_at							242905_at
235778_s_at							242979_at
235857_at							242986_at
235872_at							242994_at
235879_at							243026_x_at
235882_at							243172_at
235887_at							243358_at
235922_at							243364_at
235961_at							243365_s_at
235996_at							243372_at
236025_at							243475_at
236038_at							243481_at
236044_at							243487_at
236061_at							243529_at
236096_at							243595_at
236102_at							243606_at
236117_at							243611_at
236179_at							243617_at
[truncated: 219 more rows]
