# Supplementary material for: Long-term platinum-based drug accumulation in cancer-associated fibroblasts promotes colorectal cancer progression and resistance to therapy
Source: Nat Commun. 2023 Feb 10;14:746. doi: 10.1038/s41467-023-36334-1 (PMC9918738; doi:10.1038/s41467-023-36334-1)
Supplement: Supplementary file 6 — Source Data [file 41467_2023_36334_MOESM6_ESM.xlsx]

## Sheet: Figure 1
	Figure 1a
	Cancer cell growth		%CD31		%CD45		%αSMA
	Control	Treated	Control	Treated	Control	Treated	Control	Treated
	195	3	5.31	2	22	15	16.9734	27.7807
	1898	27	10.74	0.48	9	0	15.7724	17.4971
	1622	123	6.41	1.14	26	2	19.5129	12.8754
	358	65	2.83	5.32	57	0	25.4917	18.9701
	711	227	4.67	0.57	29	0	12.0508	31.5567
		34		1.1		0		15.5249
		415		1.59		0		11.0347
		111		1.64		0		19.3782
	Figure 1b
	Oxaliplatin uM	CCD18co
	1698.3	0.206	0.227	0.213
	566.1	0.255	0.295	0.25
	188.7	0.628	0.647	0.62
	62.9	1.16	1.326	1.262
	20.9667	1.171	1.294	1.333
	6.98889	1.518	1.5	1.478
	2.32963	1.457	1.608	1.717
	0.776543	1.574	1.651	1.691
	0.0001	1.793	1.829	1.687
	Oxaliplatin uM	HT29-M6			PDO
	188.7	0.356	0.387	0.377	897	1129	1168
	62.9	0.365	0.367	0.368	1050	1205	1545
	20.9667	0.452	0.495	0.445	1583	1715	2022
	6.98889	0.458	0.467	0.503	2450	1749	1997
	2.32963	0.532	0.544	0.539	2469	2429	2576
	0.776543	0.645	0.694	0.705	3304	3517	2865
	0.517695	0.733	0.832	0.786	3085	3278	3198
	0.172565	0.88	0.91	0.871	3558	2885	3215
	0.0001	1.097	1	1.064	3000	3799	3328
	Figure 1c
	Survival	CCD18co			HT29-M6
	Day 3	90.86	86.78	81.43	68.08	42.63	59.79
	Day 6	71.01	66.07	58.11	13.27	9.28	28.36
	Day 9	49.72	51.82	58.11	4.78	2.63	12.13
	Day 12	45.99	41.13	54.23
	Figure 1d
		Pt uptake ng/mg
	CRC 4h	Fib 4h	Fib 90d
	0.362	0.659	0.016
	0.433	0.525	0.065
	0.355	0.572	0.054
	0.339	0.459
		0.442
		0.428
	Figure 1f
	Mean Pt uptake (cps)
	Stroma	cancer
	297.47	90.02
	689.41	23.59
	1658.19	17.52
	93.11	1.45
	905	83.62
	130.14	1.27
	287.62	26.37
	294.72	10.76

## Sheet: Figure 2
	Figura 2a
	Time (days)	16	23	23	19	19	20	20	20	23	23	23	23	23	23	25	25	25	25	25	25	25	25	25	25	25	25	25	25	25	25	25	25	25	25	25	25	25	25	25	25	14	14	17	17	17	17	17	17
	HT29-M6/ccd	1	1	1												0	0	0	0	0	0	0	0	0	0	0	0	0	0	0	0	0										1	1	1	1	1	1	1	1
	HT29-M6/ccdox				1	1	1	1	1	1	1	1	1	1	1																		0	0	0	0	0	0	0	0	0
	HT29-M6
	Figura 2b
	CM
	CCD18co-Ox	CCD18co
	84.06	50.91
	86.22	53.35
	81.12	66.84
[truncated: 70 more columns]

## Sheet: Figure 3
	Figure 3b
	CDKN1A			CDKN2A
	C	Oxaliplatin		C	Oxaliplatin
	1	8.71		0.98	3.13
	0.97	7.58		1	3.7
	1.06	7.44		1	3.8
	Figure 3c
	β-gal staining
	C	Oxaliplatin
	0.074	0.276
	0.085	0.239
	0.07	0.306
	0.078	0.263
	Figure 3e
	TGFB1
	pre CT	post CT
	2.87	2.99
	2.22	4.68
	3.22	3.88
	1.16	4.51
	4.35	5.23
	3.39	4.71
	2.86	4.29
	0.01	3.5
	2.83	3.81
	1.06	4.68
	Figure 3f
	TGFB1
	CCD18co		CAF1		CAF2
	Ct	Ox	Ct	Ox	Ct	Ox
	1	3.25	1	2.09	1	2.51
	1	2.36	1	3.04	1	1.93
	1	3.71	1	2.73	1	2.06

## Sheet: Figure 4
	Figure 4b
	IL11
	C	Oxaliplatin
		11 uM	33 uM	100 uM
	1.14	2.38	3.69	9.65
	0.95	2.35	3.16	9.48
	0.93	2.13	3.43	8.46
	Figure 4c
	IL11
	CAF1		CAF2
	Ct	Ox	Ct	Ox
	1	5.88	1	3.63
	1	7.9	1	4.21
	1	9.88	1.03	4.91
	Figure 4d
	IL11
		control			Ox pre-treated
	End Ox	1	1	1	8.81	6.2	7.83
	6d	1	1	1	4.44	11.12	5.19
	12d	1	1.04	0.97	1.95	1.9	1.84
	90d	1.07	0.99	0.95	2.19	2.23	2.07
	180d	1.05	0.99	0.96	1.65	1.55	1.52
	Figure 4e
	IL11
	CCD18co
	C	Ox	Ox-TBRi
	1	8.81	3.82
	1	6.2	4.84
	1	7.83	4.28
	Figure 4j
	Time (Days)	8	11	11	11	14	18	20	22	24	24	18	22	22	24	24	24	24	24	24	24
	CRC-IL11	1	1	1	1	1	1	1	1	0	0
	CRC-Ct											1	1	1	0	0	0	0	0	0	0
	Figure 4k
	Time (Days)	2	2	2	2	13	26	26	26	17	20	20	26	26	26	26	26	20	20	25	26	26	26	26	26	26	26	26	26	26	26	26	26	21	26	26	26	5	7	12	20
	shCt/T	1	1	1	1	1	0	0	0																													1	1	1	1
	shCt									1	1	1	0	0	0	0	0																	1	0	0	0
	shIL11 RA/T																	1	1	1	0	0	0	0	0
	shIL11RA																									0	0	0	0	0	0	0	0

## Sheet: Figure 5
	Figure 5b
	POSTN
	Control	Oxaliplatin	Ox-TBRi
	1.17	343.23	10.59
	1.01	262.09	6.78
	1.03	253.95	17.61
	Figure 5c
	POSTN
	CAF1		CAF2
	Control	Oxaliplatin	Control	Oxaliplatin
	1.01	8.23	1	12.67
	1	14.08	1	15.99
	1	9.17	1	13.16
	Figure 5d
	POSTN H-Score
	Ct	Ox
	70	100
	50	270
	190	240
	120	210
	45	270
		260
		250
		240
	Figure 5f
	POSTN H-Score
	Ct	Ox	Ox-TBRi
	30	200	90
	40	150	40
	50	210	80
	10	130	60

## Sheet: Figure 6
	Figure 6a
	POSTN H-Score
	CMS1	210	145	125	90	45	45	40	230	220	220	210	150	120	110	100	100	75	75	70	55	25	10
	CMS2	195	140	95	90	55	35	35	35	30	275	240	10	180	180	160	160	140	120	115	100	100	100	95	80	55	50	35	30	25	25	20
	CMS3	130	50	15	10	140	85	80	70	35	30	20	15	10	8	0
	CMS4	250	250	240	240	230	220	215	210	210	200	190	190	185	180	180	180	180	170	160	160	160	150	150	145	140	140	135	130	130	130	130	130	125	120	115	95	75	75	50	35	5
	Figure 6b
	% Stroma
	CMS1	40	40	45	30	40	30	60	20	25	20	15	20	15	10	15	10	20	20	20	20	25	15
	CMS2	30	35	30	35	30	50	35	35	30	25	20	30	20	10	25	15	20	15	15	20	20	20	5	15	20	20	20	15	25	10	25
	CMS3	30	35	40	30	20	15	20	20	20	20	10	10	20	15	20
	CMS4	25	20	25	15	35	35	30	50	40	15	50	40	50	40	35	20	20	35	40	30	15	30	25	40	50	35	40	35	35	20	20	5	35	35	25	40	50	35	30	35	10
	Figure 6c
	time (months)	33.97	31.28	36.53	35.91	37.22	45.54	26.64	30.23	3.68	39.75	34.43	10.09	16.82	20.07	3.42	46.75	35.61	25.76	42.05	45.4	28.68	36.4	36.99	33.77	29.67	36.44	33.38	31.87	48.3	40.64	49.08	35.81	12.19	48.26	13.11	12.98	44.91	42.87	33.12	13.27	36.9	15.38	28.39	38.87	43.56	3.35	35.02	37.65
	POSTN high	0	0	0	0	0	0	0	0	1	1	0	1	1	1	1	0	1	0	0	0	0	0	0	0	0	0	0	0	0	0	0	0	1	0	0	1	0	0	0	1	0	0	0	0	0	0	1	0
	POSTN low
	Figure 6d
	time (months)	14.98	10.09	25.76	45.4	42.87	20.24	40.94	34.3	16.82	20.07	42.05	28.68	12.98	31.87	44.91	33.87	28.39	18.5	39.1	45.54	30.23	36.4	33.12	33.38	46.55	50.63	13.27	45.93	29.17	38.87	43.56	43.01	23.89	40.25	43.47	35.61	34.43	48.3	3.35	12.19	40.18	31.28	37.16	41.89	39.16	23.89	34.5	36.53
	Stroma high	1	1	0	0	0	0	0	0	1	1	0	0	1	0	0	0	0	0	0	0	0	0	0	0	0	0	1	0	0	0	0	0	1	0	0	1	0	0	0	1	0	0	0	0	0	0	0
	Stroma low																																																0
	Figure 6e
	time (months)	45.54	30.23	34.43	10.09	20.07	16.82	35.61	25.76	42.05	45.4	28.68	36.4	33.38	31.87	48.3	12.19	12.98	44.91	42.87	13.27	33.12	28.39	38.87	43.56	3.35	34.3	43.01	23.89	39.1	40.18	46.55	31.28	40.94	40.25	37.16	50.63	33.87	41.89	14.98	20.24	43.47	45.93	29.17	39.16	18.5	23.89	34.5
	POSTN high	0	0	0	1	1	1	1	0	0	0	0	0	0	0	0	1	1	0	0	1	0	0	0	0	0	0	0	1
	POSTN low																													0	0	0	0	0	0	0	0	0	0	1	0	0	0	0	0	0	0	0
	Figure 6f
	time (months)	33.97	31.28	36.53	35.91	37.22	26.64	3.68	39.75	3.42	46.75	36.99	33.77	29.67	36.44	40.64	49.08	35.81	48.26	13.11	36.9	15.38	35.02	37.65	21.65	47.47	36.47	48.53	27.99	28.94	13.14	36.07	43.47	44.12	4.57	32.66	42.18	32.72	39.13	45.17	43.17	33.91	37.95	46.26	37.91	27.86	21.85	38.37	42.74
	POSTN high	0	0	0	0	0	0	1	1	1	0	0	0	0	0	0	0	0	0	0	0	0	1	0	1	0	0	0	0	0	1	0	0	0	1
	POSTN low																																			0	0	0	0	0	0	0	0	0	0	0	0	0	0
	Figure 6g
	All patients		Responsive to CT		Unresponsive to CT
	pre CT	post CT	pre CT	post CT	pre CT	post CT
	110	205	155	150	110	205
	150	235	180	155	150	235
	85	215	65	110	85	215
	205	250	85	75	205	250
	265	245	170	115	265	245
	155	240	150	125	155	240
	205	205	75	65	205	205
	225	205	100	90	225	205
	130	205	110	170	130	205
	235	215	145	145	235	215
	85	215	155	135	85	215
	155	150	140	145
	180	155	145	140
	65	110	115	120
	85	75	155	160
	170	115	145	135
	150	125	115	135
	75	65
	100	90
	110	170
	145	145
	155	135
	140	145
	145	140
	115	120
	155	160
	145	135
	115	135
[truncated: 59 more columns]

## Sheet: Figure 7
	Figure 7a									Figure 7e
	POSTNi
	Vi1	Vi2	Vi3	Vi4	Vi5	Vi6	Vi7	Vi8
	18.36	529.67	254.42	3056.09	103.41	290.58	100.81	29.47
	8.76	382.97	101.12	2331.43	14.82	42.35	355.41	3.79
	13.26	610.6	243.2	3366.19	9.62	150.4	185.24	22.67
				3702.54
	Figure 7b
	POSTNi4
	CAF1		CAF2
	Control	Oxaliplatin	Control	Oxaliplatin
	1.01	21.53	1	12.18
	1	18.46	1.02	9.82
	1.01	7.73	1	6.06
	Figure 7c
	POSTNi4
	Control	Oxaliplatin	Ox-TBRi
	4.21	2940.14	56.18
	2.71	3027.94	111.77
	0.54	2831.69	167.19
	Figure 7d
	POSTNi4
		control			Ox pre-treated
	End Ox	3.6	3.52	1	3056.09	3061.35	3090.21
	6d	1	1.13	1	1608.2	1283.72	829.6
	12d	1.01	1.28	1	27.38	85.8	55.6
	90d	1.28	1.11	0.78	32.86	22.72	16.76
	180d	1.47	0.41	1.64	2.45	5.93	6.93
	Figure 7f
	time (days)	PDO oxaliplatin										PDO Control									PDO-POSTNi4 oxaliplatin									PDO-POSTNi4 control
	1	23.1	31.7	45.3	25.1	22.6	45	27.2	21.4	43.5	17.3	64.7	33.1	32	40.8	37.5	30	51.1	31.5	49.6	21.8	24.7	22.8	52.8	27.7	41.2	33.5	107.8	114.4	38	20.7	13	44.7	45.4	44.4	23.9
	3	48.5	36.9	34.8	57.4	46	75.4	53.6	54.7	68.5	12.9	153	90.6	77.4	76.6	103.9	54	90.1	48.9	149.2	63.4	70.6	68.7	69.9	57.4	46	65.2	207.7	128.9	44	22.5	14.9	210.6	233.4	38.3	84
	6	159.4	151.2	118.6	122.9	64.1	118.8	98.5	58.2	196.8	10.9	182	120.7	110	99.2	286.5	87.2	154	120	218	113.9	129.3	143.9	165.2	73.5	62.3	78.2	727.3	288.3	105.5	33	29.1	283.4	290.4	157.2	127.7
	10	106.9	392.5	230.9	206.2	108.5	146.4	87	101.7	217.9	18.6	513.9	285.8	139.4	135.5	524	192.6	134.4	435	541	299.8	309.5	288	221.5	86.2	92.8	46.4	601.2	402.7	349.5	56.2	79.1	297.2	489.6	147.3	242.5
	13	215.5	522.6	273.6	237.2	161.2	269.5	200.7	211	644.9	14.2	1027.8	695.5	211.3	195.3	941.7	350.8	268.2	696	1101	484	343	910.2	180.1	411.3	132.4	88.1	675.1	517.8	333.8	61.3	57	593.8	617.1	920.1	655.2
	17	311.6	528.4	497.7	387	355.3	463.6	271.9	157.1	986.2	42.3	1143.7	824.9	410.2	309.7	1286.5	349.1	647.5	1104	1682	761.7	639.9	1049	566.1	956.4	203	121.4	697.7	830.5	728.7	62.7	76.8	890.4	818.2	1001.9	1030.5
	20	367.3	1300.2	678.8	449	342.1	735.1	569	307.5	1270.1	188.8	1529.5	1216.1	698.1	439.5	1771.1	507.6	829	1123.3	2396	768.7	806.7	1386.9	1023.3	1333.6	658.6	526.2	1203.2	1357.6	1006.3	325.7	506.8	1357.8	1451.4	1489.3	1644.3

## Sheet: Suppl Figure 1 
	Figure 1b
	Oxaliplatin um	PDO2
	188.7	11	10	17
	62.9	34	40	26
	20.9667	39	52	53
	6.98889	48	64	53
	2.32963	76	66	68
	0.776543	73	75	80
	0.517695	101	106	110
	0.172565	112	116	117
	0.0001	100	122	132
	Figure 1c
	Oxaliplatin uM	PBMC
	3774	0.268	0.272	0.267
	1258	0.232	0.23	0.246
	419.333	0.183	0.189	0.191
	139.778	0.238	0.229	0.229
	46.5926	0.295	0.31	0.291
	15.5309	0.388	0.383	0.365
	5.17695	0.619	0.579	0.537
	1.72565	1.011	1.016	0.916
	0.575217	1.156	1.106	0.989
	0.001	1.423	1.412	1.199
	Figure 1d
	Oxaliplatin uM	HUVEC
	188.7	0.161	0.162	0.163
	62.9	0.179	0.18	0.188
	20.9667	0.275	0.277	0.285
	6.98889	0.333	0.329	0.32
	2.32963	0.345	0.35	0.349
	0.776543	0.382	0.384	0.381
	0.517695	0.595	0.564	0.56
	0.172565	0.838	0.846	0.898
	0.0001	1.035	1.004	0.985
	Figure 1e
	Oxaliplatin uM	CAF1			CAF2			CAF3
	1698.3	0.386	0.391	0.385	0.289	0.281	0.275	0.297	0.284	0.284
	566.1	0.32	0.329	0.319	0.3	0.294	0.295	0.335	0.3	0.309
	188.7	0.472	0.52	0.436	0.491	0.466	0.428	0.53	0.558	0.54
	62.9	1.566	1.645	1.36	0.635	0.563	0.531	1.16	1.132	1.087
	20.9667	1.742	1.661	1.589	0.57	0.61	0.587	1.325	1.264	1.177
	6.98889	1.743	1.884	1.674	0.605	0.706	0.735	1.357	1.327	1.211
	2.32963	1.925	1.871	1.902	0.713	0.694	0.66	1.36	1.276	1.119
	0.776543	1.964	2.099	1.996	0.713	0.659	0.657	1.469	1.559	1.194
	0.0001	2.012	1.924	2.083	0.818	0.813	0.822	1.786	1.642	1.679
	Figure 1f
	Survival	CAF1			CAF2			PDO			PDO2
	Day 3	88.41	93.22	111.04	73.64	86.92	96.09	43.99	38.26	30.81	27.56	32.26	41.19
	Day 6	81.18	100.42	102.37	43.72	65.47	91.38	9.11	5.62	9.08	6.71	4.76	4.2
	Day 9	66.28	98.12	103.31	38.4	39.86	84.74	1.81	2.02	3.71	0.89	0.76	1.25
	Day 12	67.02	92.98	96.36	44.27	47.57	71.17	0.97	0.98	0.62	0.34	0.26	0.29

## Sheet: Suppl Figure 3
	Figure 3a
		HT29-M6																			HT29-M6
	time (days)	CCD18co																			CCD18co-Ox
	14	17.43	30.34	34.35	25.72	32.74	22.26	29.79	30.3	6.74	27.14	26.29	26.54	21.31	19.98	21.43	14.17	8.1	30.48	25.85	24.18	27.7	16.05	22.33	20.25	16.81	27.98	16.34	32.67	110.27	6.37	26.47	17.5	9.57	6.16	23.27	10.46	14.42
	17	22.13	62.97	36.94	29.18	26.75	27.68	46.75	39.79	15.19	33.44	29.34	35.07	25.79	43.16	28.61	29.69	10.71	22.4	16.67	25.39	38.15	65.44	44.74	30.87	27.36	52.95	25.84	42.77	16.95	22.85	41.43	27.41	18.51	6.88	43.64	26.05	16.87
	20	25.02	76.81	35.99	48.88	55.54	32.26	77.73	39.67	56.9	72.58	30.96	61.41	37.4	37.59	80.16	43.87	11.9	35.61	39.25	46.35	61.43	119.34	68.87	55.59	30.08	82.63	37.33	53.92	49.51	41.53	55.58	38.25	26.05	14.99	47.5	33.04	44.6
	24	51.08	115.51	42.42	50.76	135.57	45.66	78.25	78.74	64.01	67.72	47.21	88.58	68.25	105.09	134.39	50.68	28.68	52.64	51.36	63.59	131.65	181.76	100.15	51.76	77.29	98.15	56.8	94.23	50.7	41.39	57.26	86.9	54.22	11.94	71.2	42.3	28.61
	28	66.67	227.83	82.18	112.91	138.36	57.19	140.52	98.81	70.84	101.8	92.82	141.39	95.7	115.22	141.33	52.46	23.96	64.89	73.15	117.74	178.81	256.96	128.21	72.32	73.29	114.57	62.56	143.76	60.79	42.69	118.13	148.37	91.65	16.65	106.98	62.69	45.12
	31	73.34	248.65	122.25	110.33	213.31	61.89	145.54	163.72	63.57	132.42	83.78	158.89	168.71	205.85	191.46	117.91	29.71	170.19	116.76	136.99	190.58	332.37	155.49	118.78	69.29	130.84	50.79	179.27	79.78	41.34	161.65	207.04	157.49	14.29	195.97	89.78	43.89
	34	88.91	506.36	132.82	112.52	273.34	132.6	205.96	175.66	121.99	172.92	132.13	215.25	140.94	189.43	179.72	132.42	41.97	184.87	139.74	128.7	299.5	316.54	188.44	130.96	57.4	159.45	73.37	237.77	66.87	60.64	185.1	283.77	152.77	17.16	315.17	148.12	44.79
	37	61.83	525.93	163.73	149.01	434.1	104.71	290.41	249.72	116.33	176.54	147.27	292	155.02	215.31	241.87	150.01	53.52	217.61	183.47	163.87	268.54	582.44	270.51	208.24	103.34	243.2	104.24	209.58	79.99	95.81	216.64	312.93	182.84	14.92	352.95	158.8	98.8
	Figure 3b
	CM			CM			CM
	M6-HT29-Ox	M6-HT29		PBMC-Ox	PBMC		HUVEC-Ox	HUVEC
	105.97	87.93		35.05	34.75		17.32	12.76
	80.64	59.95		33.26	31.03		9.63	12.27
	103.76	62.24		30.41	22.35		14.44	15.91

## Sheet: Suppl Figure 4
	Figure 4a
	IL1B							CXCL8							GDF15
	CCD18co		CAF1		CAF2			CCD18co		CAF1		CAF2			CCD18co		CAF1		CAF2
	C	O	C	O	C	O		C	O	C	O	C	O		C	O	C	O	C	O
	1.03	7.1	1.04	16.58	1.78	15.02		1	5.79	1	7.51	1	10.57		1	9.91	1	22.49	1	16.56
	1.02	9.21	1	15.14	1.12	16.28		1	3.58	1	6.52	1	7.94		1	14.41	1	19.07	1	19.08
	1.02	7.66	1	5.59	1	25.08		1.01	6.74	1	5.17	1	4.47		1.01	8.94	1	22.95	1	20.5
	Figure 4c
	CXCL8_CRC	CXCL8_CAF	GDF15_CRC	GDF15_CAF	CDKN1A_CRC	CDKN1A_CAF	CDKN2A_CRC	CDKN2A_CAF
	5.53	8.35	6.27	4.98	5.74	7.27	3.02	3.2
	5.43	7.61	5.64	4.27	5.41	7.23	2.7	2.77
	5.41	7.13	5.37	4	4.86	6.56	2.58	2.72
	5.23	6.78	4.57	3.41	4.55	6.53	2.39	2.29
	4.91	5.82	4.47	3.03	4.42	6.42	2.38	2.25
	4.46	5.66	3.3	2.48	4.32	6.35	2.35	1.95
	Figure 4d
		TGFB1
		control			Ox pre-treated
	12d	1	1	1	2.32	3.03	2.36
	90d	0.93	1.05	1.02	1.93	2.01	1.99
	Figure 4e
	TGFB1
	PBMC		HT29-M6		HUVEC		PDO		PDO2
	C	Oxaliplatin	C	Oxaliplatin	C	Oxaliplatin	C	Oxaliplatin	C	Oxaliplatin
	1.01	0.61	1	0.66	1	0.95	1	0.91	1	1.04
	1	0.6	1	0.94	1	0.99	1	0.85	1	0.82
	1	0.89	1	0.54	1	1.08	1	0.83	1	0.75
	Figure 4f
	% P-SMAD3 + cells
	C	O
	0	6
	0	9
	10	14
	0	13
	3	17
		23
		11
		8

[truncated: 4 more sheets: Suppl Figure 5, Suppl Figure 6, Suppl Figure 7, Suppl Figure 8]
